# Supplementary material for: Will R&D make investors more tolerant? Analysis based on the performance forecast of Chinese listed companies
Source: PLoS One. 2023 Jan 26;18(1):e0280237. doi: 10.1371/journal.pone.0280237 (PMC9879430; doi:10.1371/journal.pone.0280237)
Supplement: S1 Data — (XLSX) [file pone.0280237.s001.xlsx]

## Sheet: Baseline regression
Securities code	CAR（0,3）	CAR(0,5)	CAR(-1,1)	CAR(0,1)	CAR(-3,3)	CAR(-5,5)	CAR(-1,3)	year	current_ratio	grossprofit_margin	roa	debt_to_assets	total_assets	rd_exp	UE	Indus	imr	RD	Treat	Institutional	SOE	Tech
000004	0.028079	0.0418891	0.0459496	0.0193195	0.0350524	0.0165246	0.0547091	2016	1.5961	35.2808	2.8493	59.0402	3.98674e+08	4.26502e+06	0.0972046	G	0.797871	0.010698	0	51.0811	0	0
000004	-0.0663213	-0.0609973	-0.0671768	-0.0671931	-0.0829313	-0.0730791	-0.0663049	2017	3.6575	34.6221	15.6452	20.3456	2.23716e+08	9.2444e+06	-0.122026	G	0.638285	0.041322	1	51.1561	0	0
000004	-0.0590625	-0.0167096	-0.0625903	-0.0471871	-0.0751355	-0.0477596	-0.0744657	2018	2.069	61.9412	3.4166	31.5247	2.68844e+08	5.15397e+06	-0.110907	G	0.616759	0.0191708	0	45.6327	0	0
000004	0.0284986	-0.102587	0.0467772	0.0571242	-0.00660079	-0.111265	0.0181516	2019	1.8052	81.8792	-8.9117	47.7966	3.51177e+08	1.74658e+07	0.0684007	G	0.672249	0.0497349	1	44.1	0	0
000004	-0.137746	-0.195236	-0.0610368	-0.1096	-0.0946533	-0.163781	-0.0891825	2020	5.6213	73.0102	0.4745	6.0243	1.49449e+09	1.0176e+06	0.0598201	G	0.64707	0.000680901	0	47.4332	0	0
000004	0.0690037	0.130024	-0.0383139	0.0164818	0.0190854	0.00760815	0.0142081	2021	5.1956	75.2981	3.9983	6.8264	1.56356e+09	3.27955e+07	0.0379754	G	0.170128	0.0209749	1	43.0484	0	0
000009	-0.0021555	0.0105196	0.00268621	-0.00508398	-0.00164541	-0.00516051	0.00561469	2016	1.5208	33.4472	8.7647	63.8202	1.81139e+10	1.60697e+08	-0.025046	S	0.721928	0.00887143	0	20.4071	0	0
000009	0.0091767	0.0294831	-0.0197685	-0.00771856	-0.00535709	-0.0138567	-0.00287327	2018	1.6416	33.7151	3.2633	63.3121	2.71095e+10	2.74923e+08	0.00237173	S	0.647658	0.0101412	0	20.9145	0	0
000009	0.0124286	-0.00942531	-0.00237631	-0.00218104	-0.0374672	-0.0875246	0.0122333	2019	1.5661	36.9968	5.177	64.9896	2.98498e+10	3.76192e+08	0.00322345	S	0.619086	0.0126028	0	21.9905	0	0
000009	-0.0822476	-0.107821	0.0221272	-0.0313296	-0.0505808	-0.0306994	-0.0287909	2020	1.6002	35.1089	5.4143	64.5559	3.02098e+10	4.09052e+08	0.0136996	S	0.712187	0.0135404	0	27.0763	0	0
000009	0.0296937	0.0502169	0.0420767	0.0351924	0.0452515	0.0212516	0.036578	2021	1.832	34.1093	6.0488	58.4217	3.18566e+10	4.38998e+08	0.0121871	S	0.206627	0.0137804	0	43.0717	0	0
000010	-0.0350283	-0.0773451	-0.0144087	-0.01778	-0.0275142	-0.0821436	-0.031657	2019	1.0043	13.2006	-20.6837	81.9505	3.27328e+09	2.05572e+06	0.241807	F	0.461022	0.00062803	0	45.123	0	0
000010	-0.037893	-0.0056993	-0.0461817	-0.0227919	-0.0381052	-0.0187411	-0.0612829	2020	1.0133	23.7454	7.5233	82.4373	4.29166e+09	1.69018e+06	-0.00293006	F	0.378691	0.00039383	0	43.2887	0	0
000010	0.0623513	0.0749495	0.0652758	0.0591921	0.0555973	-0.00894805	0.0684349	2021	1.0472	19.4082	5.0056	76.9527	3.54173e+09	0	-0.00368876	F	0.0770718	0	0	40.8315	0	0
000012	0.0531291	-0.0308501	0.0319466	0.0296634	0.0610004	-0.0487826	0.0554124	2021	1.2149	30.2381	7.3472	40.6367	17882914898	434641497	0.0380626	C	0.0709876	0.0243048	1	32.6244	0	0
000016	0.0228386	0.0227005	0.0191223	0.0119184	0.0177455	-0.00876068	0.0300425	2016	0.9665	12.719	-9.2764	78.4184	1.42504e+10	2.29397e+08	0.0941603	C	0.535059	0.0160976	0	39.564	1	1
000016	-0.041947	-0.05945	-0.0720604	-0.0894198	0.0267285	0.0335052	-0.0245875	2017	0.9823	13.7	1.0851	80.7546	1.72431e+10	1.91651e+08	0.286162	C	0.460673	0.0111146	0	37.8589	1	1
000016	-0.0266089	0.000139296	-0.0417459	-0.0329815	-0.0385505	-0.0306334	-0.0353732	2018	1.2568	11.0119	34.0581	65.2011	2.35587e+10	3.29677e+08	-0.201285	C	0.2501	0.0139938	0	38.8097	1	1
000016	-0.0582753	-0.0892959	-0.0533744	-0.0285049	-0.159497	-0.172044	-0.0831447	2020	1.148	5.4082	3.266	76.6908	4.2587e+10	5.006e+08	0.0062922	C	0.445936	0.0117548	0	38.0872	1	1
000016	-0.0277222	0.0131537	-0.0279875	-0.0279271	-0.0553199	-0.0548582	-0.0277826	2021	0.9318	5.475	2.8476	78.505	4.98763e+10	6.8369e+08	0.00826779	C	0.0978366	0.0137077	0	37.83	1	1
000017	-0.0547183	-0.104227	-0.0723181	-0.0590206	-0.0766546	-0.124276	-0.0680158	2017	1.258	11.0778	8.4168	68.0489	5.40883e+07	652852	-0.0287234	C	0.413616	0.0120701	0	24.75	0	1
000017	0.0200519	0.0430909	-0.0439133	-0.0116744	-0.0558482	-0.0448004	-0.0121869	2018	1.2106	9.7921	2.9169	74.3597	7.356e+07	919350	-0.0473029	C	0.379899	0.012498	0	19.51	0	1
000017	-0.183474	-0.174956	-0.159006	-0.159549	-0.200433	-0.226749	-0.182931	2019	1.1872	9.8706	-3.4043	76.8163	7.3243e+07	894440	-0.080663	C	0.401857	0.012212	0	19.5007	0	1
000017	-0.071459	-0.082023	-0.025823	-0.0179548	-0.0455048	-0.0594977	-0.0793272	2020	1.0985	9.6566	-11.6379	81.7616	6.27336e+07	2.75328e+06	0.254041	C	0.528383	0.0438884	1	20.1	0	1
000017	0.0397599	0.0193449	0.0647599	0.0493969	0.0492467	-0.00681062	0.0551229	2021	1.3125	12.4183	6.0541	72.0498	9.17428e+07	2.50688e+06	-0.0630655	C	0.0865694	0.0273251	1	20.25	0	1
000019	0.00809523	0.0106403	-0.0609449	0.0211863	-0.116398	-0.163357	-0.0740359	2016	5.0259	26.8404	-3.8743	9.743	1.06046e+09	8.62734e+06	0.131317	C	0.808374	0.00813548	0	35.9153	1	0
000019	-0.0496668	-0.0837578	0.063153	0.0646258	-0.0216576	-0.057826	-0.0511396	2017	5.2747	25.1423	10.1231	10.9292	1.17854e+09	7.77075e+06	-0.127378	C	0.6933	0.00659352	0	35.7487	1	0
000019	-0.0091198	-0.00853013	0.00663418	-0.0245365	0.0110231	0.0046603	0.0220509	2018	5.6689	22.126	-5.7036	10.0181	1.07039e+09	8.76996e+06	-0.022871	C	0.708816	0.00819327	0	72.53	1	0
000021	-0.130173	-0.199013	-0.0934612	-0.0738444	-0.145452	-0.203296	-0.14979	2017	1.1673	5.6719	3.0316	54.7908	1.17174e+10	1.66857e+08	0.0303461	C	0.437857	0.0142402	0	54.3651	1	1
000021	0.0114853	-0.0836276	0.014569	0.00480879	-0.0129671	-0.0697399	0.0212454	2020	1.0777	9.5303	3.7395	61.5132	1.84534e+10	2.0816e+08	0.0285964	C	0.427866	0.0112803	0	48.0492	1	1
000026	0.0181185	0.0284486	-0.0135748	0.0076591	-0.0135159	-0.00429118	-0.00311546	2018	2.3663	40.6227	6.0286	31.0582	3.57979e+09	4.94539e+07	0.0117493	C	0.652634	0.0138147	0	43.3555	1	1
000027	-0.0199905	-0.0363255	-0.0221646	-0.0189369	-0.0229527	-0.0610514	-0.0232182	2019	0.9304	26.6282	3.7207	67.6944	8.50739e+10	1.63453e+08	0.0106886	D	0.590842	0.00192131	0	79.35	1	0
000027	0.0556665	0.102137	-0.005025	0.0291002	0.0202906	0.0541886	0.0215414	2020	0.5878	31.0781	4.5534	65.0566	9.6112e+10	2.08831e+08	0.0233975	D	0.670362	0.00217279	0	77.1279	1	0
000031	0.0437389	0.0152959	0.0626502	0.0404867	0.0441192	-0.0245404	0.0659024	2021	1.5237	31.4435	2.3284	77.1622	1.99871e+11	1.90343e+07	0.00246075	K	0.478323	9.52325e-05	0	80.2192	1	0
000032	-0.133214	-0.180316	-0.103128	-0.0761153	-0.200877	-0.203985	-0.160227	2017	3.6037	13.9666	3.3296	20.752	1.95542e+09	3.27567e+07	-0.0195421	C	0.778618	0.0167518	0	65.0838	1	1
000032	0.0479161	0.0651575	-0.0128296	-0.000949273	0.0337723	0.0448273	0.0360358	2018	4.1484	18.1163	0.6384	18.6046	1.92734e+09	2.92056e+07	0.033525	C	0.692483	0.0151533	0	65.6818	1	1
000032	0.0242447	0.0120935	0.0501938	0.00225304	-0.00725496	-0.071732	0.0721854	2021	2.3833	24.6035	8.6046	30.0958	2.58577e+09	3.10011e+07	0.0565666	C	0.224181	0.0119891	0	68.7521	1	1
000034	0.0323834	0.0440274	-0.000241846	0.00679119	0.116226	0.106275	0.0253504	2016	1.3181	10.6973	5.4069	58.2597	4.48008e+08	2.60662e+06	0.847388	S	0.848006	0.00581824	0	31.2461	0	0
000034	0.0572865	0.0490685	-0.0166669	0.009801	-0.0947649	-0.166641	0.0308186	2021	1.0314	3.9048	4.0207	84.6763	3.06896e+10	1.81767e+08	-0.0128412	S	0.294739	0.00592276	0	17.2343	0	0
000035	-0.0193493	-0.0554544	-0.0232859	-0.00260648	-0.0201048	-0.0520053	-0.0400287	2019	0.4294	36.3827	4.9069	62.6002	8.80891e+09	4.83024e+07	0.0560237	C	0.370399	0.00548336	0	56.1764	0	1
000037	-0.0313447	-0.0025124	-0.0571921	-0.0481787	-0.0577455	-0.0369628	-0.0403582	2021	2.3618	19.3585	2.2	30.8885	3.02083e+09	8.49088e+06	-0.165525	D	0.184164	0.00281078	0	43.82	1	0
000039	-0.0222116	-0.00428295	0.0131881	-0.0111736	0.00126388	0.0502339	0.00215008	2016	0.9479	18.0701	3.7336	66.7536	106763171000	614462000	-0.0138672	C	0.446914	0.00575537	0	79.7011	1	0
000039	-0.0693681	-0.156892	-0.0395078	-0.0325633	-0.0534859	-0.120721	-0.0763126	2017	1.1536	18.8404	2.1278	68.5954	124614748000	563792000	0.0165337	C	0.438951	0.00452428	0	80.1665	1	0
000039	-0.122845	-0.13591	-0.0932778	-0.0885383	-0.150695	-0.16993	-0.127584	2019	1.1138	14.8787	5.5417	67.0181	158883963000	1040751000	-0.0115206	C	0.347453	0.00655038	0	79.876	1	0
000039	-0.0800311	-0.105035	-0.0423582	-0.014594	-0.252658	-0.319301	-0.107795	2020	1.276	14.5192	4.0837	68.0212	172107521000	1486985000	0.0221244	C	0.424419	0.00863986	0	80.6002	1	0
000040	-0.0614123	-0.0668292	-0.00601066	-0.0144844	-0.074877	-0.0937251	-0.0529386	2017	3.5838	16.5999	3.0156	36.5806	1.7288e+10	8.18176e+06	0.0226817	S	0.659294	0.000473263	0	73.9968	0	0
000040	0.0150508	0.0371492	-0.058051	-0.0356677	-0.0473952	0.00322559	-0.00733246	2018	1.9476	16.3567	3.3506	60.0067	2.89035e+10	4.03427e+07	0.019233	S	0.605641	0.00139577	0	65.3287	0	0
000040	-0.188777	-0.158453	-0.154055	-0.171482	-0.217306	-0.226151	-0.17135	2019	1.5921	14.1142	5.9069	57.6703	3.4423e+10	5.94768e+07	-0.0513532	S	0.579512	0.00172782	0	49.9079	0	0
000040	-0.218625	-0.219682	-0.17871	-0.144657	-0.273753	-0.297009	-0.252679	2020	1.4183	12.8633	-0.9318	56.3673	3.09872e+10	4.07562e+07	0.00652234	S	0.716716	0.00131526	0	45.4772	0	0
000040	0.0412026	0.0109045	0.0769619	0.0427825	0.0650489	-0.0263767	0.0753819	2021	1.3174	13.0886	-1.5085	53.4554	2.62012e+10	3.04081e+07	0.0154914	S	0.215031	0.00116056	0	44.52	0	0
000045	-0.101195	-0.0663165	-0.0815188	-0.0741522	-0.102663	-0.0905894	-0.108562	2018	5.7604	11.9239	1.3046	16.0336	4.19575e+09	3.90361e+07	-0.0177623	C	0.321018	0.00930373	0	49.7085	1	0
000045	-0.0259064	-0.144625	-0.0108269	0.00337276	-0.0716059	-0.153603	-0.0401061	2019	2.9308	10.2256	-1.5129	25.1066	4.6192e+09	4.19518e+07	0.009216	C	0.34634	0.00908204	0	49.1595	1	0
000045	-0.0814937	-0.100737	-0.0130072	-0.0568844	-0.013388	0.0051519	-0.0376165	2020	4.5856	8.5576	0.1275	14.9354	4.5314e+09	5.31787e+07	0.00382222	C	0.391691	0.0117356	0	49.3372	1	0
000045	0.0746137	0.0768233	0.0492088	0.0351509	0.0673233	-0.00193339	0.0886716	2021	3.9666	13.9721	1.0153	21.5358	4.96955e+09	6.7161e+07	0.00457426	C	0.0767074	0.0135145	0	49.39	1	0
000046	-0.00647342	-0.00243157	-0.0132298	-0.00455458	0.00195884	0.0159184	-0.0151487	2016	2.0711	48.1616	4.6421	87.189	1.18356e+11	36265300	0.00856819	K	0.991363	0.000306408	0	85.3925	0	0
000048	0.00251614	-0.0075256	-0.00155167	-0.000333329	-0.00187145	-0.000336586	0.00129779	2016	1.095	31.4215	12.9966	58.659	1.9408e+09	2.24929e+07	-0.0947959	C	0.378983	0.0115895	0	69.3696	0	0
000048	0.0317122	0.175043	0.0445589	0.0486739	0.037373	0.161336	0.0275972	2017	1.0599	17.6909	1.0781	57.8484	1.95974e+09	2.3213e+07	0.12963	C	0.438105	0.0118449	0	68.3621	0	0
000048	-0.014576	-0.0185128	0.0458886	-0.00620658	0.0870202	0.0881405	0.0375192	2018	1.2006	15.2532	-5.8653	81.8492	3.90478e+09	2.19726e+07	-0.0222189	C	0.42374	0.00562709	0	73.49	0	0
000048	0.0445236	0.0304751	0.0838276	0.0836739	0.0505648	0.0343946	0.0446773	2019	1.0527	42.8565	13.2736	76.3554	5.1825e+09	2.52016e+07	0.12303	C	0.294479	0.00486283	0	73.4908	0	0
000048	0.150807	0.126905	0.101571	0.0667304	0.136609	0.23181	0.185648	2021	1.0878	56.6485	13.8801	71.9174	9.90375e+09	3.3528e+07	-0.0486243	C	0.060484	0.00338538	0	75.88	0	0
000049	0.0726912	0.0779068	0.0843263	0.066006	0.0577173	0.0668507	0.0910115	2016	1.3832	8.919	9.6313	64.7971	3.40257e+09	1.41788e+08	0.00808212	C	0.42172	0.0416707	1	67.4105	1	1
000049	-0.0520713	-0.0483406	-0.0541823	-0.0254932	-0.0854264	-0.12701	-0.0807605	2017	1.2472	9.7084	10.1426	70.8479	5.14579e+09	2.00962e+08	0.00748184	C	0.408419	0.0390537	1	62.9706	1	1
000049	0.101436	0.107211	0.0638543	0.0856233	0.100515	0.115472	0.0796669	2019	1.2115	8.1983	8.6193	74.3297	8822025314	3.06587e+08	0.0106551	C	0.343982	0.0347524	1	55.3036	1	1
000049	0.00334827	-0.0406951	0.075129	0.0928203	-0.010652	-0.0404639	-0.014343	2020	1.3424	8.3611	10.0639	67.3751	8.77016e+09	2.96336e+08	0.0180156	C	0.399607	0.0337892	1	66.3442	1	1
000049	0.012026	0.0397233	0.0720714	0.104136	0.011303	0.00311441	-0.0200386	2021	1.1896	8.6711	10.4554	68.7771	9.03929e+09	3.50775e+08	0.011616	C	0.0797294	0.0388056	1	51.07	1	1
000050	0.0228317	0.0375168	-0.00293945	-0.00720383	0.0849835	0.106106	0.0270961	2020	0.7054	16.8469	2.7091	59.1951	6.5451e+10	1.85691e+09	0.0110103	C	0.425951	0.0283709	1	66.0556	1	1
000055	-0.0187172	0.00721461	0.00200993	0.00839114	-0.0201187	0.0456676	-0.0250984	2016	1.225	14.8578	3.7421	70.1165	4.46415e+09	1.052e+08	0.128295	C	0.451234	0.0235656	1	29.2392	0	0
000055	0.298669	0.256594	0.195323	0.194047	0.324109	0.25331	0.299945	2017	1.6732	38.2671	15.8201	66.0779	6.78705e+09	1.13321e+08	0.0629203	C	0.346752	0.0166967	0	29.9246	0	0
000055	0.399115	0.44083	0.209404	0.207001	0.429867	0.479849	0.401519	2018	1.4284	32.205	20.6651	57.5245	7.62542e+09	1.12793e+08	0.14171	C	0.26957	0.0147917	0	26.1081	0	0
000058	-0.00499611	0.00830635	0.0173121	0.00628557	0.00685563	0.0146531	0.0060304	2016	1.5102	16.6508	5.5755	35.7337	2.61466e+09	659249	0.0108083	C	0.446084	0.000252136	0	31.8385	1	1
000058	-0.0766849	-0.117746	-0.0823083	-0.0812241	-0.075656	-0.166081	-0.0777691	2020	2.0283	34.0055	4.7258	59.4452	6.1906e+09	2.8625e+06	-0.0094413	C	0.423192	0.000462395	0	56.8904	1	1
000058	0.0726431	0.0481151	0.00651348	0.0418204	0.0106104	-0.0335162	0.0373361	2021	1.5354	29.8402	2.7018	57.4448	5.83098e+09	4.24561e+06	0.00327134	C	0.0938147	0.000728113	0	56.7	1	1
000059	0.0517638	0.0693415	0.0737853	0.0686902	0.0478378	0.149763	0.0568589	2016	0.5236	15.8861	3.0379	69.1936	2.99203e+10	7.12578e+07	0.0525167	C	0.457657	0.00238159	0	59.1974	1	0
000059	-0.0352361	-0.0288502	-0.0332915	-0.0272554	-0.0476464	-0.0443211	-0.0412721	2018	0.7475	23.8197	9.8135	59.1054	3.09681e+10	8.98893e+07	-0.0264879	C	0.326696	0.00290264	0	49.6614	1	0
000059	-0.187812	-0.209261	-0.120733	-0.172793	-0.143264	-0.164671	-0.135752	2020	1.4715	14.5578	5.4914	51.817	2.93592e+10	1.00209e+08	-0.0236027	C	0.404028	0.00341322	0	49.7771	1	0
000059	0.084478	0.120683	-0.00703746	0.0489561	-0.00447769	-0.0137885	0.0284844	2021	1.7207	12.3522	2.7949	49.4189	2.78997e+10	1.12039e+08	0.0200902	C	0.0856817	0.0040158	0	55.1126	1	0
000060	-0.0349724	-0.040964	0.0162393	0.0108928	-0.0337445	-0.0216815	-0.0296259	2016	0.9234	6.0061	3.2214	50.3239	1.58828e+10	192228100	0.00781053	C	0.45035	0.0121029	0	49.4214	1	0
000060	0.00506701	0.0233303	0.0142573	0.00134664	0.0626542	0.0800745	0.0179777	2017	0.9643	11.1319	3.7466	51.5829	1.69691e+10	196115644	0.0443023	C	0.427084	0.0115572	0	46.4696	1	0
000061	-0.0539777	-0.169979	-0.020211	-0.0147595	-0.0773603	-0.195382	-0.0594292	2019	0.5177	37.0658	2.6868	65.3134	1.89997e+10	7.20073e+06	0.013989	F	0.372431	0.000378992	0	69.3244	1	0
000062	0.0445434	0.0561665	0.0111999	0.0211411	0.0281607	0.0449158	0.0346023	2018	1.3895	16.2031	8.5598	47.7586	8.5655e+09	4.74179e+07	0.0308725	L	0.692512	0.00553592	0	74.1283	0	0
000063	-0.0214557	0.054455	0.0208645	0.0099621	-0.0296011	0.161804	-0.0105532	2018	1.2356	31.0705	4.8798	68.4777	143962215000	12962200000	-0.0782717	C	0.345732	0.0900389	1	61.1434	0	1
000063	0.0155432	0.0202665	-0.00116993	-0.00549742	0.0502588	0.0662045	0.0198707	2019	1.0388	32.9137	-4.9543	74.5184	129350749000	10905584000	0.0910985	C	0.385232	0.0843102	1	59.8008	0	1
000063	-0.00262589	-0.0335709	-0.0124736	-0.0153986	-0.027461	-0.111658	0.000299105	2021	1.438	31.6129	3.6466	69.3813	150634906000	14797025000	0.0171955	C	0.082906	0.0982311	1	51.065	0	1
000065	0.0788744	0.0964435	0.0238196	0.0342407	0.0783844	0.094548	0.0684533	2016	1.294	7.7367	3.9622	67.2985	6.61755e+09	1.09761e+08	0.0275148	E	0.422663	0.0165863	0	80.1088	1	0
000066	-0.0438915	-0.00316634	-0.072951	0.000714185	-0.216042	-0.282796	-0.117557	2016	1.1411	9.1451	1.118	77.9422	3.94561e+10	1.46439e+09	0.00191775	C	0.478593	0.0371144	1	57.4035	1	1
000066	0.0183281	-0.0342055	0.00110767	0.00814487	0.0305693	-0.0300589	0.0112909	2017	1.2867	9.7982	2.0388	76.7378	4.08609e+10	1.48541e+09	0.00782631	C	0.45477	0.036353	1	44.8336	1	1
000066	0.0664329	0.0489263	0.0455999	0.0297911	0.0891012	0.0660801	0.0822418	2018	1.476	21.6691	2.9043	50.2777	1.52016e+10	6.01794e+08	0.0259157	C	0.350275	0.0395876	1	47.1575	1	1
000066	-0.058159	-0.126949	0.00126093	0.0131258	-0.0580673	-0.158944	-0.0700239	2020	1.4594	24.6654	7.7316	60.0809	2.16707e+10	9.66756e+08	-0.00876713	C	0.388565	0.0446112	1	51.6804	1	1
000068	-0.02986	-0.0304546	-0.0178324	-0.0136397	-0.034754	-0.0519166	-0.0340528	2016	4.2037	37.8942	0.2288	12.5987	7.57878e+08	1.5791e+07	-0.0596607	C	0.362991	0.0208357	1	53.0232	1	1
000068	0.0170358	-0.0194371	-0.0433121	0.0022781	-0.038302	-0.088702	-0.0285544	2017	1.5062	42.4144	1.3921	39.0353	1.31372e+09	2.45399e+07	0.0152428	C	0.372488	0.0186797	0	52.2115	1	1
000068	0.0848423	0.190197	-0.0370073	0.00334943	0.0253339	0.047788	0.0444856	2018	0.691	42.814	3.3279	61.0299	2.8037e+09	1.90249e+07	-0.0508626	C	0.32027	0.00678563	0	49.8261	1	1
000068	-0.194535	-0.164106	-0.0539376	-0.0443831	-0.201681	-0.192277	-0.20409	2019	0.6713	27.2818	-3.1223	72.8095	3.44369e+09	2.05826e+07	0.0410565	C	0.361927	0.0059769	0	47.0359	1	1
000068	-0.0263682	-0.0904406	-0.0211899	-0.0231668	-0.0756527	-0.142066	-0.0243914	2020	0.7451	32.685	1.7136	74.7129	3.78629e+09	1.47461e+07	-0.0464835	C	0.403324	0.00389459	0	45.25	1	1
000068	0.0315807	0.0323468	0.0373372	0.0021077	0.0090923	-0.0257417	0.0668102	2021	1.3279	26.7757	-2.6442	79.0441	3.71382e+09	9.82404e+06	0.0204937	C	0.0908606	0.00264526	0	45.53	1	1
000070	0.00534689	0.0217814	-0.0629904	-0.00336044	-0.0592212	-0.0598789	-0.054283	2016	1.3015	18.249	4.182	55.2956	4.04445e+09	1.11199e+08	0.0261428	C	0.433361	0.0274943	1	58.4696	1	1
000070	0.0655157	0.0955418	0.183085	0.0805568	0.359285	0.598845	0.168044	2018	1.2862	16.6403	7.0946	61.0373	6.08709e+09	2.4304e+08	0.00327279	C	0.343992	0.0399271	1	48.5964	1	1
000070	-0.0690965	-0.0905335	-0.0526258	-0.0229769	-0.107245	-0.194179	-0.0987454	2020	1.3971	17.9241	6.2576	55.1146	7.62376e+09	2.50828e+08	-0.041079	C	0.399555	0.0329008	1	44.23	1	1
000070	-0.0169756	-0.0426042	-0.00974358	-0.028381	-0.0130027	-0.108906	0.00166177	2021	1.394	18.6751	2.5167	66.929	1.06196e+10	2.62276e+08	-0.0613437	C	0.089105	0.0246974	1	40.12	1	1
000078	-0.0125765	-0.0298193	-0.00178273	0.00773897	-0.0165957	-0.039352	-0.0220982	2017	1.348	14.8733	5.4734	64.7212	1.66615e+10	5.06639e+07	0.0187021	C	0.826389	0.00304078	0	52.8701	0	1
000078	-0.151202	-0.125912	-0.172108	-0.142455	-0.188188	-0.206217	-0.180855	2020	1.0861	13.3055	4.8322	80.9346	4.11683e+10	6.48793e+07	-0.0137475	C	0.84178	0.00157595	0	45.3697	0	1
000078	0.0505158	0.0345757	0.0254865	0.0329226	0.0205444	-0.0328477	0.0430797	2021	1.0552	11.6116	2.7895	81.1438	3.97205e+10	5.04956e+07	0.00908929	C	0.291003	0.00127127	0	45.3924	0	1
000090	-0.0591407	-0.0588587	-0.0326318	-0.0386765	-0.00911559	-0.0191575	-0.053096	2019	1.6945	21.6489	4.5182	72.4716	3.17412e+10	3.20237e+07	0.0123033	E	0.318383	0.0010089	0	55.0244	1	0
000090	0.117121	0.129191	0.0691743	0.0872445	0.0995165	0.0838908	0.0990511	2021	1.5009	23.8188	5.3071	77.4743	4.89986e+10	142639375	0.00905788	E	0.07437	0.00291109	0	46.814	1	0
000100	-0.0355577	-0.0529418	-0.0167635	-0.0274399	-0.0230519	-0.0126457	-0.0248812	2017	1.1282	16.9088	3.007	68.9087	147136786000	4265841901	0.00746156	C	0.436822	0.0289924	1	43.335	0	1
000100	0.0664427	0.123523	0.0555394	0.0448238	0.0939771	0.15876	0.0771583	2018	1.1086	20.536	3.9709	66.2227	160293984000	4721201060	0.00521292	C	0.359231	0.0294534	1	36.3103	0	1
000100	0.183929	0.164831	0.221058	0.170402	0.26016	0.249348	0.234584	2020	1.1184	11.4715	3.1389	61.2465	164844885000	5464281132	0.0103869	C	0.428453	0.033148	1	28.4481	0	1
000100	0.0493717	0.0397252	-0.00326632	0.0281548	-0.0109981	-0.0375156	0.0179506	2021	0.925	13.6089	3.7491	65.0817	257908279000	6543368860	0.0223407	C	0.0892971	0.0253709	1	20.3563	0	1
000150	-0.0350286	-0.0373701	-0.0196064	-0.0364294	0.00331052	0.00548307	-0.0182056	2017	0.9577	25.9157	19.6452	65.133	7.19999e+09	5.30679e+06	-0.0749154	K	0.397419	0.000737056	0	56.0897	0	0
000150	-0.155408	-0.0843396	-0.177794	-0.0775025	-0.274362	-0.190002	-0.255699	2018	0.7119	31.5223	4.9321	68.845	7.62029e+09	5.55088e+06	0.00697782	K	0.401772	0.000728434	0	50.9059	0	0
000150	-0.133774	-0.0926272	-0.242658	-0.18668	-0.153903	-0.136625	-0.189751	2019	0.6635	31.1081	4.1664	69.5233	8.27417e+09	0	-0.194874	K	0.39564	0	0	48.7938	0	0
000151	-0.200626	-0.200364	-0.120717	-0.116418	-0.227924	-0.234997	-0.204925	2019	1.5203	16.4179	4.2959	53.6344	2.15761e+09	5.92446e+07	-0.0342601	O	0.71038	0.0274584	1	46.7805	1	0
000151	-0.185327	-0.187627	-0.129377	-0.127627	-0.134945	-0.164181	-0.187077	2020	1.3563	27.4033	0.4981	60.374	2.39255e+09	5.92e+07	-0.103969	O	0.828244	0.0247435	1	45.8002	1	0
000151	-0.0196899	0.0303583	-0.0702374	-0.0446547	-0.0621564	-0.0447157	-0.0452727	2021	1.1716	3.8692	-14.2026	64.677	1.80495e+09	5.30302e+07	0.150353	O	0.362139	0.0293804	1	52.76	1	0
000156	-0.0403131	-0.0254156	0.0155799	0.00799003	-0.0808459	-0.0351199	-0.0327232	2019	3.2545	40.6947	3.6786	27.721	1.47732e+10	1.13601e+08	5.4951e-05	C	0.383563	0.00768968	0	73.5748	1	0
000156	-0.0108005	-0.0317304	0.0411582	0.0190213	0.0300457	-0.0151967	0.0113365	2020	2.9215	37.0276	3.4858	30.0245	1.57236e+10	1.15349e+08	0.00503404	C	0.465837	0.00733607	0	62.7265	1	0
000156	0.0286766	0.00397911	0.0343927	0.043901	0.0176318	-0.0108364	0.0191683	2021	1.5781	32.5933	3.9421	40.751	2.34405e+10	1.90638e+08	0.00324507	C	0.110952	0.00813283	0	61.4719	1	0
000157	-0.00785878	0.00289281	-0.00637687	-0.013825	0.0131781	0.0244014	-0.000410692	2016	2.4711	27.0192	1.3816	56.6712	9.3723e+10	1.05282e+09	-0.0088928	C	0.432276	0.0112334	0	55.0298	0	1
000157	-0.00071615	-0.00202576	-0.0245452	-0.0152452	-0.0291028	-0.0260827	-0.0100162	2017	2.5621	23.8623	0.3973	57.6009	8.9141e+10	8.98738e+08	0.0256189	C	0.425458	0.0100822	0	52.4974	0	1
000157	0.0183115	0.0183035	0.00984754	0.0207253	0.021472	0.0293798	0.00743376	2018	2.5354	21.35	2.859	54.0256	8.31491e+10	8.73865e+08	0.00863601	C	0.347448	0.0105096	0	53.5375	0	1
000157	-0.00374218	-0.0348442	0.0327903	0.0434463	-0.022415	-0.0410918	-0.0143982	2019	1.7757	27.0885	4.4915	58.5172	9.34567e+10	1.08024e+09	0.0254679	C	0.331583	0.0115587	0	65.4302	0	1
000157	0.0230649	0.0553372	0.0248097	0.0295263	-0.0192373	-0.0483215	0.0183484	2020	1.8269	30.0013	6.9528	57.0609	9.2068e+10	2.09162e+09	0.0312654	C	0.382694	0.0227182	1	66.1569	0	1
000158	-0.0485392	-0.0858038	-0.00584064	-0.0139279	-0.0608623	-0.182155	-0.0404519	2020	1.1774	8.5406	2.4053	58.1776	1.41564e+10	2.55694e+08	0.000628634	C	0.811114	0.018062	0	48.7966	1	0
000159	-0.180363	-0.154002	-0.144714	-0.123816	-0.210817	-0.20255	-0.201261	2019	2.7029	20.6606	3.388	21.8467	2.74006e+09	1.09648e+07	-0.0116494	C	0.670686	0.00400167	0	24.93	0	0
000159	-0.165272	-0.173294	-0.101661	-0.0790499	-0.116898	-0.11795	-0.187883	2020	2.8443	8.2201	1.7096	22.4618	2.81708e+09	1.71791e+07	0.0176012	C	0.795959	0.0060982	0	23.6875	0	0
000159	0.0637127	0.0297282	0.0645449	0.0427641	0.0742438	-0.031836	0.0854935	2021	3.782	14.4201	4.571	18.1153	2.67938e+09	1.32034e+07	-0.025644	C	0.233851	0.00492778	0	23.74	0	0
000301	-0.0512673	0.00872696	0.00332304	0.00858219	-0.0651212	-0.0197933	-0.0565265	2019	1.0399	13.8039	9.787	40.7513	2.18692e+10	7.03715e+08	0.0290219	C	0.312853	0.0321783	1	82.4504	0	0
000301	0.161029	0.19192	-0.0426958	-0.00121144	0.148005	0.315613	0.119544	2020	0.7869	12.1321	8.2164	56.3384	3.50423e+10	7.49164e+08	-0.0362789	C	0.40027	0.0213789	1	86.6566	0	0
000301	0.0210643	0.0104287	0.0729954	0.0734454	0.0143682	-0.0574102	0.0206143	2021	1.1076	5.9543	1.8316	64.172	6.29336e+10	5.78573e+08	0.0601212	C	0.0951796	0.00919339	0	86.0813	0	0
000333	0.060154	0.0457023	0.03222	0.0386448	0.0743029	0.112282	0.0537292	2018	1.4259	25.0306	10.3548	66.5768	248106858000	8500000000	0.0121722	C	0.3244	0.0342594	1	61.9255	0	1
000338	0.067348	0.0864362	0.0398761	0.053671	0.0730772	0.0726835	0.0535531	2016	1.4485	23.0057	2.8624	63.6761	1.14873e+11	3.25079e+09	0.00813437	C	0.440602	0.0282989	1	57.7433	1	1
000338	0.0305964	0.0219649	0.0171959	0.0160359	0.0648445	0.088126	0.0317564	2018	1.2786	21.8393	6.1987	70.2829	1.89638e+11	5.64657e+09	0.00718038	C	0.349396	0.0297755	1	62.2635	1	1
000400	-0.0114357	-0.0238392	-0.0192665	-0.0160509	-0.00485107	-0.0490685	-0.0146514	2018	1.8345	20.6222	5.6374	46.9273	1.53087e+10	4.90576e+08	-0.0276644	C	0.334602	0.0320455	1	55.0512	1	1
000400	0.045876	-0.0696031	0.0181269	0.045762	0.0120314	-0.0785737	0.0182408	2019	1.9758	17.4145	2.4368	42.6969	1.45769e+10	5.08739e+08	0.0147726	C	0.338409	0.0349003	1	56.9649	1	1
000400	-0.0359308	-0.0176866	-0.0381838	0.0226576	-0.104167	-0.0987438	-0.0967722	2020	2.152	18.0408	3.7715	42.498	1.50896e+10	5.36419e+08	0.0173937	C	0.398198	0.0355489	1	60.0572	1	1
000401	-0.0257623	0.0173134	-0.0329015	-0.04973	-0.0340202	0.0307792	-0.00893381	2016	0.4259	15.3239	-0.8129	72.5467	4.12812e+10	6.10056e+06	0.0427608	C	0.482625	0.00014778	0	74.4778	1	0
000401	-0.0929122	-0.101324	-0.0528452	-0.0651823	0.00554695	-0.0740915	-0.0805752	2017	0.5158	24.1735	3.4502	73.0765	4.148e+10	6.4874e+06	0.0015939	C	0.433658	0.000156398	0	43.923	1	0
000401	0.119453	0.0793463	0.0809605	0.0943029	0.14415	0.0697276	0.10611	2018	0.5064	29.8273	3.713	72.5263	4.10343e+10	6.94639e+06	0.0240462	C	0.359123	0.000169282	0	49.3636	1	0
000401	0.00570427	0.00197682	-0.0307723	-0.0177201	-0.0236347	0.0328964	-0.00734797	2019	0.8016	30.6358	9.0826	61.5594	6.19933e+10	4.49509e+07	0.0133834	C	0.315186	0.000725092	0	49.9291	1	0
000401	-0.0325392	-0.0335669	0.012052	-0.0063074	-0.04258	-0.0144471	-0.0141798	2020	0.7768	37.0692	12.0953	52.5172	6.07335e+10	7.18791e+07	0.0027894	C	0.354086	0.00118352	0	47.8005	1	0
000401	0.0275594	0.00778162	-0.0178738	0.00503019	-0.0173005	-0.0261108	0.00465545	2021	1.1602	35.0147	12.7527	45.4608	5.89473e+10	9.71944e+07	-0.000848385	C	0.0627659	0.00164883	0	45.7324	1	0
000403	-0.0285263	-0.00573636	-0.00255844	-0.00389815	-0.0108434	0.0595853	-0.0271866	2018	0.9842	56.9813	5.6332	58.9444	1.32058e+09	2.93899e+07	0.052742	C	0.313691	0.0222553	1	55.7007	0	0
000403	0.00368744	-0.0031675	-0.023901	-0.0429302	0.0584746	0.0792037	0.0227166	2019	1.1273	53.3255	9.3322	52.9828	1.31756e+09	2.85884e+07	0.0637392	C	0.287451	0.021698	1	59.3426	0	0
000403	0.0527034	0.00257557	0.0178137	0.0158109	0.0286772	-0.038338	0.0547063	2021	1.3633	48.82	14.9233	41.4924	1.65262e+09	2.57498e+07	0.155287	C	0.0550419	0.0155812	0	54.969	0	0
000404	-0.0497609	-0.0484579	-0.0652755	-0.0438529	-0.0788806	-0.102786	-0.0711835	2017	1.3222	13.7183	6.0468	59.8875	8.10249e+09	2.20898e+08	-0.0187954	C	0.416496	0.0272629	1	34.3645	1	1
000404	-0.0712537	-0.0836691	-0.0219877	-0.0207928	-0.0829798	-0.0965389	-0.0724486	2019	1.3606	12.0202	2.1536	58.2463	1.00939e+10	2.9553e+08	-0.00422503	C	0.358655	0.029278	1	36.9487	1	1
000404	-0.00431278	-0.0475414	0.0588849	0.0434109	-0.0186212	-0.0628849	0.0111611	2020	1.4294	10.6596	0.9503	58.4174	1.02484e+10	3.17518e+08	0.0087207	C	0.436668	0.0309821	1	36.0046	1	1
000404	0.0849406	0.0716578	0.114214	0.0836549	0.0963703	0.033217	0.115499	2021	1.3561	11.4461	-4144.79	59.6269	1.09384e+10	3.96296e+08	0.00584776	C	0.164338	0.0362299	1	36.38	1	1
000407	0.174038	0.180915	0.0494878	0.0223126	0.210267	0.245332	0.201213	2016	0.9443	9.9147	2.2668	49.4332	4.15165e+09	4.96995e+06	-0.0769549	C	0.726416	0.0011971	0	36.3458	0	0
000407	-0.114635	-0.187329	-0.0410183	-0.0363758	-0.12302	-0.213993	-0.119277	2017	1.1227	12.9726	-4.8724	41.451	4.30256e+09	1.66684e+07	0.0633782	C	0.741142	0.00387407	0	37.4536	0	0
000407	0.0194709	0.00552677	0.00686205	0.0129394	0.0113436	-0.00261761	0.0133936	2018	0.8646	14.8147	4.5187	46.5132	5.04511e+09	2.11586e+07	0.00926096	C	0.596263	0.00419388	0	30.6152	0	0
000408	-0.0840966	-0.160628	-0.0928549	-0.0762472	-0.203464	-0.261894	-0.100704	2021	3.1236	32.3117	3.1861	8.764	8.67764e+09	5.57921e+06	0.137838	C	0.06625	0.000642941	0	68.7404	0	0
000409	0.0657997	0.0617179	0.0330386	0.036298	0.0700136	0.0697694	0.0625403	2016	0.6252	22.5921	6.6001	72.7898	5.67648e+09	3.96471e+06	-0.0457794	C	0.768368	0.000698444	0	41.5006	1	1
000409	-0.0987397	-0.0962629	-0.143466	-0.12243	-0.129042	-0.143099	-0.119776	2017	0.5455	11.9744	0.1196	78.185	6.19826e+09	108751	0.0328412	C	0.814634	1.75454e-05	0	42.3912	1	1
000409	0.0245979	0.000798103	0.0738403	0.020621	0.0653079	-0.0542835	0.0778172	2018	0.5431	9.4488	-1.2987	81.8473	5.97333e+09	870781	-0.0267175	C	0.737591	0.000145778	0	41.55	1	1
000409	-0.0804792	-0.0963623	-0.00260538	-0.00614762	-0.0780158	-0.0914369	-0.0769369	2019	1.3274	4.1975	6.9607	55.1379	4.79414e+09	902659	-0.100327	C	0.643438	0.000188284	0	39.4687	1	1
000409	0.0558263	0.025534	0.0111516	0.0361874	0.0941463	0.0336199	0.0307905	2020	0.9294	1.9191	-20.0234	66.6963	3.83455e+09	9.97226e+06	0.0448783	C	0.951554	0.00260064	0	37.14	1	1
000409	0.059205	0.0515968	-0.0731547	-0.0546224	0.0629426	0.0461409	0.0406726	2021	1.6693	10.0904	6.1629	42.7478	9.96445e+08	1.28392e+07	-0.0556474	C	0.215924	0.012885	0	37.0807	1	1
000411	-0.0262928	-0.0337677	-0.0010753	0.00656572	-0.0234446	-0.0557458	-0.0339338	2018	1.1589	6.0576	5.0587	79.0254	9.08339e+09	2.31991e+06	0.001157	F	0.76307	0.000255401	0	69.3134	1	0
000413	-0.170263	-0.159179	-0.164936	-0.165642	-0.180296	-0.185406	-0.169557	2019	1.6708	17.7502	4.8995	53.9472	7.25761e+10	5.96044e+08	-0.0491017	C	0.33599	0.00821268	0	32.1199	0	1
000413	-0.19898	-0.211565	-0.140742	-0.100823	-0.250629	-0.27179	-0.238899	2020	1.3582	15.7578	-0.1781	53.4897	6.77605e+10	1.22538e+09	-0.0273248	C	0.433771	0.018084	0	27.2768	0	1
000413	0.0231221	0.00675374	0.0513866	0.0260735	0.0467155	-0.012298	0.0484352	2021	1.1059	7.731	-3.1362	55.8631	6.48292e+10	3.02599e+08	0.0208697	C	0.101854	0.00466764	0	27.97	0	1
000420	0.00953412	0.00675404	0.00497779	0.00108297	0.00790638	-0.00617268	0.0134289	2016	0.6522	14.5512	2.134	63.2747	2.65013e+09	3.16355e+06	0.00645945	C	0.458553	0.00119373	0	49.7451	1	0
000420	0.0130393	-0.000846759	0.00129684	0.000957813	0.0116883	-0.00375408	0.0133783	2017	1.0429	11.6834	1.7305	41.7175	4.6207e+09	6.56025e+06	0.0119029	C	0.429039	0.00141975	0	46.6606	1	0
000420	0.01681	0.0254191	-0.0154227	-0.0100832	-0.00645042	-0.0293931	0.0114704	2018	0.4421	11.6812	2.8079	55.0183	6.18013e+09	6.19183e+06	0.00888492	C	0.369462	0.00100189	0	42.8776	1	0
000420	-0.0723897	0.0582936	-0.0694942	-0.0644239	-0.0735155	0.0478238	-0.07746	2019	0.4312	17.7199	4.2642	59.1152	7.14026e+09	5.8901e+06	-0.00453958	C	0.349119	0.000824914	0	49.1508	1	0
000420	-0.0283526	0.00314414	-0.0397358	-0.0347285	-0.0359178	-0.0195005	-0.03336	2020	0.4621	20.0073	4.0128	64.3893	8.47843e+09	5.57933e+06	-0.0446913	C	0.421252	0.000658062	0	45.4505	1	0
000420	0.0999709	0.0832129	0.0210404	0.0387928	0.0496711	0.0248192	0.0822185	2021	0.4759	7.295	-0.1347	64.1798	8.68828e+09	5.51084e+06	0.013327	C	0.0999519	0.000634285	0	50.2777	1	0
000421	-0.108961	-0.127218	-0.0711908	-0.0583586	-0.145616	-0.169301	-0.121794	2020	0.9501	19.0682	2.3502	70.5187	1.21302e+10	3.49872e+06	0.0093735	O	0.70365	0.000288431	0	57.43	1	0
000421	0.0590173	0.0628441	0.0860058	0.0607695	0.0823487	0.0463396	0.0842536	2021	1.2951	26.9867	8.0692	64.9452	1.0995e+10	5.33868e+06	-0.0118119	O	0.18043	0.000485556	0	57.9	1	0
000422	0.0149805	0.0104738	0.00485335	0.00882186	0.0375836	0.0269475	0.011012	2016	0.5926	15.3401	2.7843	79.8186	3.99793e+10	8.16384e+07	-0.0296502	C	0.467545	0.00204201	0	48.8178	1	0
000422	-0.341161	-0.339282	-0.180235	-0.196486	-0.377222	-0.306268	-0.32491	2017	0.5542	11.9004	-1.2352	82.8879	3.9773e+10	8.57203e+07	-0.0842419	C	0.47987	0.00215524	0	22.7879	1	0
000422	-0.0376526	-0.0409626	-0.0290389	-0.082044	0.0141902	0.0617076	0.0153525	2018	0.3196	2.5098	-11.4075	95.1838	3.25513e+10	6.9403e+07	0.0863428	C	0.480181	0.00213211	0	22.38	1	0
000422	-0.0342196	-0.117536	-0.00505936	-0.00820725	-0.0494647	-0.138633	-0.0310717	2019	0.3099	18.3953	4.5458	91.8647	2.39274e+10	1.31004e+08	-0.00454614	C	0.369541	0.00547508	0	24.31	1	0
000422	-0.0852077	-0.0540059	-0.066143	-0.0732184	-0.0350753	-0.0325252	-0.0781322	2020	0.4302	14.2269	3.925	95.0554	2.31251e+10	4.84127e+08	-0.00235198	C	0.448428	0.0209351	1	23.7	1	0
000422	-0.000261808	-0.0346763	-0.0209912	-0.0396484	-0.0291846	-0.0160196	0.0183954	2021	0.5567	10.6863	4.1875	93.8974	2.20157e+10	3.2618e+08	0.0674159	C	0.09756	0.0148158	0	24.9175	1	0
000423	-0.0737614	-0.127686	-9.58705e-05	0.00532579	-0.0459233	-0.102575	-0.079183	2019	4.3668	65.9902	18.7217	18.3198	1.387e+10	2.43696e+08	-0.178873	C	0.20952	0.0175701	0	56.1595	1	1
000423	0.166257	0.170691	0.155252	0.19211	0.111787	0.0688871	0.129399	2020	5.2057	47.6514	-3.6737	13.9923	1.16537e+10	2.05949e+08	0.0416637	C	0.366782	0.0176725	0	56.4132	1	1
000423	0.031747	-0.0149807	-0.0194619	-0.00582522	-0.00408567	-0.0700255	0.0181104	2021	7.4619	55.0018	1.3202	10.7124	1.095e+10	1.53633e+08	0.0372452	C	0.0557562	0.0140304	0	48.7094	1	1
000425	0.0145409	0.0168119	-0.0121805	-0.00482669	0.0303697	0.0340893	0.00718713	2016	1.7024	20.5006	1.2761	51.7557	4.27079e+10	5.66366e+08	0.0035902	C	0.440967	0.0132614	0	56.9752	1	1
000425	0.0204766	-0.0165514	-0.0385979	-0.0136095	-0.0464757	-0.0644787	-0.00451182	2017	1.5614	19.4424	1.2183	53.4267	4.39771e+10	6.941e+08	0.0185646	C	0.428993	0.0157832	0	56.3399	1	1
000425	0.0271172	0.0451771	0.0137846	0.0138205	0.0104809	0.0245862	0.0270813	2018	1.7307	18.8869	2.6511	51.6661	4.977e+10	1.60656e+09	0.0206828	C	0.353634	0.0322798	1	62.274	1	1
000425	-0.110652	-0.114605	-0.0960471	-0.108477	-0.136091	-0.141178	-0.0982218	2019	1.6905	16.6889	3.9815	50.4644	6.12499e+10	2.01524e+09	0.0286411	C	0.338742	0.032902	1	66.5465	1	1
000425	0.0178004	0.031284	-0.0458898	-0.0117663	-0.0503361	-0.0291402	-0.0163231	2021	1.3796	17.0709	5.1011	62.7759	9.17972e+10	3.752e+09	0.0220175	C	0.0840432	0.0408727	1	57.7434	1	1
000426	-0.188745	-0.164761	-0.0192066	-0.0193017	-0.195979	-0.157697	-0.18865	2019	0.3629	62.0899	3.2381	42.7777	8.9335e+09	3.06644e+06	0.0314138	D	0.560658	0.000343252	0	51.2185	0	0
000429	0.0380234	0.043631	0.00460681	0.0114718	0.0515153	0.0393107	0.0311584	2017	1.7289	54.6545	12.9437	44.9772	1.60724e+10	6.17181e+06	0.0316812	G	0.813921	0.000383999	0	71.6188	1	0
000429	-0.0201702	-0.00841716	0.0187363	-0.00400916	-0.00999205	-0.00422189	0.00257531	2021	1.1891	56.1459	11.0605	48.1871	1.97486e+10	404304	0.0389779	G	0.270184	2.04725e-05	0	67.9633	1	0
000488	-0.0159261	-0.0221199	0.00336905	-0.0249039	0.0239262	0.060796	0.0123469	2016	0.723	26.881	5.6859	77.8623	7.79617e+10	6.49368e+08	0.0131959	C	0.436939	0.00832932	0	44.9405	1	0
000488	-0.0448019	-0.0186726	0.00102879	-0.0325694	0.00284922	0.0293174	-0.0112037	2017	0.7657	30.0421	4.8322	72.5773	8.22854e+10	7.35689e+08	0.0204898	C	0.418316	0.0089407	0	47.9375	1	0
000503	-0.163719	-0.327504	-0.0345934	-0.0286948	-0.110056	-0.294237	-0.169618	2017	14.2376	32.092	1.1783	5.3002	1.49227e+09	101302923	0.00785071	S	0.647804	0.0678851	1	30.0688	1	0
000503	-0.045203	-0.00280181	0.014029	0.0441286	-0.0782784	-0.0532747	-0.0753025	2018	17.1498	1.7457	0.3604	3.8413	1.44856e+09	1.05783e+08	-0.128869	S	0.607032	0.0730264	1	31.3659	1	0
000503	-0.160478	-0.162158	-0.0377174	-0.0402325	-0.193053	-0.136293	-0.157963	2019	12.2534	-62.9208	-14.2565	4.8998	1.28035e+09	2.94953e+07	0.158363	S	0.699794	0.0230369	1	28.394	1	0
000503	-0.0482269	-0.0369142	-0.00604361	0.00955517	-0.113536	-0.112507	-0.0638257	2020	11.6691	-25.7121	0.1916	5.9551	1.30521e+09	3.2518e+07	-0.204894	S	0.703222	0.024914	1	26.8664	1	0
000503	0.153065	0.018628	-0.00363082	0.0199858	0.116296	-0.0955808	0.129448	2021	3.098	14.684	-19.2562	25.6475	1.29682e+09	2.82156e+07	0.0428819	S	0.319275	0.0217576	1	26.3	1	0
000504	-0.11702	-0.107856	-0.0234701	-0.0310755	-0.113612	-0.104089	-0.109414	2017	0.8127	32.2189	16.9756	73.5191	3.01187e+08	397056	-0.198402	R	0.336852	0.0013183	0	52.6903	1	0
000504	0.0285002	0.0358234	0.0225215	0.0297889	0.0669843	0.0224731	0.0212327	2018	0.9444	26.42	-7.7374	68.2708	4.04776e+08	2.72893e+06	-0.0186933	R	0.391098	0.00674184	0	48.3	1	0
000504	-0.151699	-0.0553508	-0.0492708	-0.0635509	-0.154705	-0.0591675	-0.137419	2019	0.6469	65.8111	-6.8262	68.5587	3.42706e+08	1.60699e+07	0.172188	R	0.339562	0.0468912	1	48.43	1	0
000504	-0.00459338	0.00867542	-0.0234851	-0.0435793	0.112901	0.223906	0.0155008	2020	0.9598	62.9681	8.5576	57.3452	2.68331e+08	1.55157e+07	-0.0337505	R	0.328154	0.0578229	1	47.62	1	0
000504	0.0767205	0.0413973	0.0685128	0.0500861	0.0272213	-0.0478338	0.0951472	2021	1.1469	55.5245	5.5407	75.8188	5.5614e+08	4.97634e+06	-0.0416345	R	0.0671007	0.00894799	0	47.62	1	0
000507	0.0686704	0.0521559	0.0431678	0.0438264	0.0382242	0.00920427	0.0680118	2021	0.9081	17.2723	4.0034	56.503	1.34873e+10	2.21237e+07	0.0123886	S	0.34085	0.00164034	0	38.1873	1	0
000510	-0.0469511	-0.031014	-0.0446042	-0.00575706	-0.118717	-0.150518	-0.0857982	2016	0.5618	5.5307	3.4871	48.4045	1.54253e+09	51150000	0.0288111	C	0.450277	0.0331599	1	16.9039	0	0
000510	-0.00608243	-0.0118057	-0.0487592	-0.0328432	-0.0297511	-0.000348028	-0.0219984	2017	0.5471	17.0497	5.0769	35.885	1.32171e+09	46050000	0.00826599	C	0.404965	0.0348414	1	21.6028	0	0
000510	0.00876273	0.0260805	0.0228376	0.0160695	0.00896821	0.046949	0.0155308	2018	0.7862	17.1225	3.7695	41.6092	1.50077e+09	51260000	0.0233056	C	0.34861	0.0341557	1	16.979	0	0
000510	-0.137492	-0.0647688	-0.0643498	-0.0297638	-0.212994	-0.173366	-0.172078	2019	0.9946	16.8921	8.2653	35.626	1.48447e+09	65770000	-0.0297088	C	0.313698	0.0443053	1	16.9417	0	0
000510	-0.00504615	-0.00725619	0.00774913	-0.00563712	0.000437847	-0.0665194	0.00834011	2020	0.8807	13.3691	5.1938	34.7894	1.6105e+09	70780000	0.0124102	C	0.397915	0.0439491	1	16.9447	0	0
000510	0.108009	0.20488	0.0977468	0.104052	0.0466396	0.109627	0.101703	2021	1.0166	15.9608	6.8727	39.717	1.81642e+09	63500000	0.12853	C	0.0765448	0.034959	1	18.36	0	0
000513	0.007421	0.00810039	0.0101425	0.00442536	-0.0022488	0.00317556	0.0131381	2016	1.1341	61.1008	10.7768	40.4534	8.07754e+09	3.75704e+08	0.0192708	C	0.347831	0.0465122	1	81.031	0	1
000513	-0.0121961	0.0655907	-0.00149731	-0.0233482	0.0752915	0.126382	0.00965482	2017	1.8035	64.0895	10.996	32.5153	1.05293e+10	4.74777e+08	0.343259	C	0.321873	0.0450912	1	76.5212	0	1
000513	0.0803762	0.172221	0.0197144	0.041626	-0.0109545	0.128499	0.0584646	2018	2.5731	63.8601	42.7585	29.3382	1.58977e+10	5.75501e+08	-0.203782	C	0.189221	0.0362002	1	72.9101	0	1
000513	0.0830627	0.083103	0.123454	0.103609	0.119305	0.113981	0.102908	2019	2.3227	62.0834	7.1833	32.6166	1.74373e+10	6.87239e+08	0.0124121	C	0.271147	0.0394119	1	75.9461	0	1
000513	-0.112693	-0.0826689	-0.0986249	-0.0534795	-0.146168	-0.110271	-0.157838	2020	2.4318	63.8589	8.5185	31.7149	1.79765e+10	8.2773e+08	0.0235549	C	0.322601	0.0460452	1	74.1888	0	1
000513	-0.069849	-0.1154	-0.0366759	-0.0652805	-0.105537	-0.134238	-0.0412443	2021	2.4047	65.0802	12.1304	33.7565	2.05908e+10	9.89592e+08	0.00416426	C	0.0514598	0.0480599	1	69.8937	0	1
000518	0.000786986	0.0199695	0.00243818	-0.00146522	0.0104281	-0.0212777	0.00469039	2016	2.1161	62.1541	-10.8464	27.0619	8.34528e+08	1.22812e+07	0.10059	C	0.438092	0.0147164	0	24.6324	0	1
000518	-0.0741328	-0.154319	-0.0680475	-0.0635657	-0.0995088	-0.185178	-0.0786146	2017	1.6678	65.4204	2.8091	39.9331	1.01736e+09	1.04704e+07	0.0101018	C	0.36366	0.0102917	0	18.8252	0	1
000518	0.00871483	0.19929	-0.136797	-0.0932183	-0.0817789	0.126965	-0.0348638	2018	3.0321	76.0593	1.9091	27.4877	9.31628e+08	1.00891e+07	-0.034658	C	0.283336	0.0108296	0	18.6719	0	1
000518	0.35538	0.577717	0.140094	0.157227	0.351701	0.569824	0.338247	2019	2.7004	75.1298	-2.9586	30.5737	9.25876e+08	1.25839e+07	0.0458372	C	0.298505	0.0135913	0	11.5208	0	1
000518	-0.00604942	0.00180112	-0.0113199	0.0241622	-0.0585027	-0.116781	-0.0415315	2020	2.9784	74.4183	3.3882	27.8996	9.15826e+08	5.79791e+07	0.0121958	C	0.330347	0.0633079	1	11.0289	0	1
000518	0.0112748	-0.01372	0.0660194	0.0190131	0.0298208	-0.0448207	0.0582811	2021	4.8593	57.8675	4.2654	16.8336	8.23708e+08	4.07049e+07	-0.093231	C	0.0563493	0.0494167	1	10.54	0	1
000519	0.00989181	0.0309571	-0.0515984	-0.0146564	-0.030332	-0.00455334	-0.0270502	2018	3.2042	19.0972	1.4369	22.6262	9.72862e+09	1.99626e+08	0.0163425	C	0.331681	0.0205195	1	59.8629	1	1
000519	-0.0547736	-0.133045	-0.108687	-0.0946629	-0.11921	-0.116556	-0.068798	2021	2.4887	17.5783	2.879	29.993	1.21667e+10	3.11423e+08	0.0160636	C	0.0773402	0.0255964	1	46.7035	1	1
000521	-0.007048	0.00091282	0.0268996	-0.00393242	0.0249497	0.059357	0.023784	2016	1.4004	20.1274	-0.6987	62.2796	9.06622e+09	6.26725e+08	0.0208902	C	0.462028	0.0691275	1	45.2703	1	1
000521	-0.161736	-0.191566	-0.127944	-0.127245	-0.168179	-0.198841	-0.162435	2017	1.5054	19.9439	1.3891	58.6964	1.25076e+10	6.80286e+08	-0.015408	C	0.431896	0.05439	1	41.5595	1	1
000521	-0.0933178	-0.123072	-0.0619243	-0.0179967	-0.142081	-0.273968	-0.137245	2020	1.2509	18.7127	0.1998	64.0058	1.42022e+10	7.82372e+08	-0.0103112	C	0.437268	0.055088	1	33.9172	1	1
000521	0.0318403	0.0545005	-0.0496596	-0.0117892	-0.0250107	-0.0200925	-0.00603005	2021	1.107	16.488	-0.9056	69.186	1.61034e+10	5.56253e+08	0.00851162	C	0.0976805	0.0345427	1	33.09	1	1
000524	0.0291931	0.0377517	0.0102509	0.0192121	-0.00976169	-0.0230726	0.0202318	2018	1.2886	16.5586	9.6031	41.9242	4.43805e+09	285118	0.00634079	H	0.720053	6.4244e-05	0	83.9909	1	0
000524	-0.00230185	0.0571617	0.0457082	0.0228908	-0.0108886	0.0275211	0.0205155	2020	1.6698	13.8108	7.507	42.5437	4.76883e+09	1.97764e+07	-0.104681	H	0.819585	0.00414703	0	78.7631	1	0
000524	0.281017	0.33181	0.298634	0.199266	0.254041	0.360565	0.380385	2021	1.8722	15.2308	-8.5565	32.1346	3.51868e+09	1.43544e+07	0.0328071	H	0.327352	0.00407949	0	78.96	1	0
000526	-0.074052	-0.0314743	-0.0552242	-0.0328299	-0.122242	-0.0976577	-0.0964464	2019	0.4355	27.2718	3.3155	97.9221	3.65195e+09	5.71928e+07	0.000218842	S	0.495116	0.0156609	0	44.8558	0	0
000526	-0.0294842	0.00308587	-0.0180667	-0.0118994	-0.058385	-0.0730306	-0.0356515	2020	0.4172	27.2822	3.1043	97.4683	3.59629e+09	4.7074e+07	0.00921365	S	0.579997	0.0130896	0	60.3256	0	0
000526	-0.0615935	-0.0488411	-0.112998	-0.0798859	-0.0707673	-0.029528	-0.094706	2021	0.3813	25.8261	4.0198	96.2444	3.51511e+09	4.73494e+07	-0.164628	S	0.148247	0.0134702	0	49.5775	0	0
000528	0.0205934	0.0640673	-0.00887285	0.00161049	0.033695	0.0914953	0.0101101	2016	1.8409	25.5271	0.8412	56.3075	2.03844e+10	265200000	0.00111297	C	0.440404	0.0130099	0	52.3673	1	1
000528	0.029607	-0.00595442	0.0364229	0.0334028	0.0425627	0.00143067	0.0326271	2017	1.4541	24.8687	0.9737	57.0183	2.05841e+10	2.89916e+08	0.0130224	C	0.427826	0.0140845	0	47.4292	1	1
000528	0.00633734	0.0356182	0.00534985	-0.00151014	0.023124	0.0336768	0.0131973	2018	1.324	22.9	2.3994	57.9048	2.16581e+10	3.8232e+08	0.0220699	C	0.357444	0.0176526	0	47.7122	1	1
000528	-0.0548126	-0.0512271	-0.0678502	-0.0681724	-0.0675357	-0.0783024	-0.0544904	2019	1.4799	22.8121	4.7391	61.4775	2.6212e+10	5.59493e+08	0.0090568	C	0.33797	0.021345	1	46.625	1	1
000529	0.150431	0.132125	0.083519	0.0721627	0.139147	0.0522289	0.161787	2021	2.498	20.5984	11.1398	45.2043	3.73075e+09	9.11924e+06	0.00646251	C	0.0669771	0.00244434	0	57.93	1	0
000530	-0.0763938	-0.0684312	-0.0737123	-0.0540345	-0.0486053	-0.0394024	-0.0960715	2020	1.2704	17.157	1.4892	37.4875	5.5255e+09	6.42727e+07	-0.0128694	C	0.412253	0.011632	0	29.39	1	1
000530	-0.0745925	-0.0739591	-0.289942	-0.190493	-0.347805	-0.245071	-0.174042	2021	1.3072	17.0642	0.6179	39.2913	5.68157e+09	5.73829e+07	-0.0424777	C	0.0860898	0.0100998	0	29.39	1	1
000531	-0.0769694	-0.091608	-0.0330151	-0.0180727	-0.103103	-0.12434	-0.0919118	2020	0.6959	22.0528	6.2295	60.2805	1.16282e+10	3.01421e+07	0.0308824	D	0.666205	0.00259216	0	63.1372	1	0
000531	-0.0260209	0.0240278	-0.0438521	-0.0183506	-0.0652286	-0.0096829	-0.0515224	2021	0.6694	27.489	9.1312	56.7491	1.36045e+10	2.01935e+07	-0.0461567	D	0.175606	0.00148433	0	63.46	1	0
000532	-0.0530485	-0.0948945	-0.0205427	-0.0460757	-0.0452204	-0.120828	-0.0275154	2020	0.5079	41.9529	7.2432	59.9001	2.52945e+09	1.50203e+07	0.0346552	D	0.69476	0.00593817	0	50.1239	1	0
000533	-0.04355	0.0283455	-0.0628394	-0.034516	-0.11813	0.0746474	-0.0718733	2018	1.5788	5.2172	2.9416	50.0873	4.36584e+09	60837588	-0.20115	C	0.365293	0.0139349	0	38.5595	0	1
000533	-0.123061	-0.103929	-0.0872596	-0.0891245	-0.133431	-0.133451	-0.121196	2019	1.4694	3.4091	-32.1909	62.2565	2.49027e+09	5.88914e+07	0.389898	C	0.537771	0.0236486	1	22.9703	0	1
000533	0.0263256	-0.025389	0.027376	0.0136869	0.00109854	-0.0413307	0.0400147	2020	1.4483	28.8385	1.5704	63.0724	2.3693e+09	5.85617e+07	0.0131178	C	0.417405	0.0247169	1	22.6751	0	1
000533	0.0340918	-0.00460767	0.0586927	0.0449885	0.0349907	-0.0701287	0.047796	2021	1.4782	24.3726	5.3298	61.0891	2.44437e+09	5.95111e+07	-0.040881	C	0.0804466	0.0243462	1	22.5593	0	1
000534	-0.00256252	0.00275514	0.0233728	0.00542926	0.0440505	0.0185349	0.015381	2016	2.2582	51.3732	3.0336	49.5967	3.28942e+09	6.36068e+06	0.00846866	D	0.394384	0.00193368	0	66.0661	0	0
000536	-0.0153127	-0.0289807	-0.0250531	-0.0349616	-0.0190295	-0.0107292	-0.00540419	2016	1.0251	13.6307	4.8601	66.3016	8.97267e+09	8.23033e+07	0.0304302	C	0.444955	0.00917267	0	81.1755	1	1
000536	0.0739257	0.266486	-0.0391073	-0.027691	0.0159308	0.149646	0.0625094	2018	1.3024	11.8691	1.5693	38.9247	2.10184e+10	1.31682e+08	-0.228608	C	0.359209	0.00626509	0	67.9221	1	1
000536	-0.154784	-0.147721	-0.133456	-0.112161	-0.177972	-0.209849	-0.17608	2019	0.6966	8.6013	-21.9493	60.5061	1.90899e+10	2.91503e+08	0.129198	C	0.492223	0.0152701	0	63.3334	1	1
000536	-0.0464904	-0.0919182	0.00262898	-0.00479983	0.0224579	-0.107643	-0.0390615	2020	0.4877	-49.9953	-13.546	66.1928	1.46237e+10	3.56442e+08	0.224782	C	0.545001	0.0243743	1	61.24	1	1
000536	0.0354416	0.015143	0.0657285	0.0469495	0.038423	-0.0348305	0.0542206	2021	0.4486	-14.1513	6.663	54.102	1.2135e+10	2.90616e+08	-0.0693336	C	0.0880901	0.0239487	1	68.2996	1	1
000537	-0.0541829	-0.140389	-0.116146	-0.119357	-0.0751569	-0.169062	-0.0509723	2021	2.4041	29.9569	4.862	79.4792	7.4835e+10	0	-0.0476974	S	0.462236	0	0	80.4833	1	0
000539	0.00327963	0.00772977	-0.0102228	-0.00953857	-0.00380811	0.00646839	0.00259538	2016	0.6699	29.817	10.2581	57.978	71919934143	21608868	-0.0311142	D	0.656681	0.000300457	0	76.0564	1	0
000539	0.00525727	-0.0411318	-0.0116621	-0.00182361	-0.010298	-0.0761111	-0.00458119	2018	0.6009	12.5789	3.8807	58.1694	71007415323	27896103	-0.00419928	D	0.615595	0.000392862	0	76.6065	1	0
000539	0.00333322	-0.0546983	-0.00865752	-0.00188959	-0.0219572	-0.0801564	-0.00343471	2019	0.6289	11.5358	3.4533	57.019	73329662306	15319005	0.0105761	D	0.604387	0.000208906	0	75.4992	1	0
000539	-0.00558865	-0.0261361	-0.00942026	0.00311638	-0.0136549	-0.0528838	-0.0181253	2020	0.5745	16.6193	4.9852	54.6989	75472027123	31216857	0.0086553	D	0.67732	0.000413622	0	75.152	1	0
000539	0.0234243	0.124319	-0.043923	0.0284934	-0.0230926	0.0543786	-0.0489921	2021	0.5338	20.6741	5.646	58.4238	85970818168	299498628	-0.0575344	D	0.191846	0.00348372	0	73.9377	1	0
000541	-0.0201186	-0.000269568	-0.0224271	-0.0174224	-0.0245161	-0.00929287	-0.0251233	2018	4.356	22.6336	14.6653	15.437	5.67581e+09	1.27983e+08	-0.0554341	C	0.263163	0.0225488	1	44.7776	1	1
000543	0.0270484	0.0580411	-0.0153559	-0.0121782	-0.0481667	-0.0438774	0.0238706	2021	0.4962	8.7608	5.9029	42.5592	3.3692e+10	8.7315e+07	-0.0689945	D	0.191665	0.00259156	0	59.9238	1	0
000544	-0.0391968	-0.0478143	-0.0151792	-0.0323038	-0.0337228	-0.0595122	-0.0220722	2018	2.5644	38.0668	5.6438	17.5362	6.76088e+09	2.24627e+07	0.0159225	C	0.523545	0.00332245	0	79.6202	1	0
000544	-0.0204209	-0.0307256	-0.0138083	-0.0148245	-0.010043	-0.016098	-0.0194047	2019	1.9197	43.4087	6.995	33.0266	9.08685e+09	3.66777e+07	0.00392655	C	0.51393	0.00403635	0	78.5828	1	0
000545	-0.0176357	-0.0200087	-0.0373915	-0.024167	-0.0528675	-0.0643848	-0.0308602	2020	1.3576	17.1972	2.3723	32.825	3.0912e+09	6.34006e+07	-0.022654	C	0.403801	0.02051	1	38.56	0	1
000545	0.0478061	0.0278915	0.0755927	0.0416364	0.0480761	-0.0216131	0.0817625	2021	1.2505	8.5282	-7.974	37.427	2.88771e+09	6.66131e+07	0.123478	C	0.10558	0.0230678	1	36.97	0	1
000546	-0.0777495	-0.183405	-0.0263585	-0.0160168	-0.115223	-0.181306	-0.0880911	2019	1.0084	14.9445	8.9777	49.3778	8.41536e+09	2.46339e+08	0.0232172	K	0.359677	0.0292726	1	48.6544	0	0
000546	-0.00260314	-0.0102669	-0.0766283	-0.0292527	-0.0892401	-0.081866	-0.0499787	2021	1.1779	14.7168	7.3617	46.0148	9.80581e+09	2.77311e+08	-0.0356394	K	0.0922534	0.0282803	1	40.2293	0	0
000547	0.100539	0.0824103	0.0663913	0.08445	0.107883	0.109319	0.0824799	2018	2.2859	36.5579	4.9685	25.5145	7.62223e+09	2.79077e+08	0.0211303	C	0.307095	0.0366136	1	45.217	1	1
000547	0.133237	0.100092	0.0973743	0.11996	0.170453	0.130574	0.110651	2019	2.3834	32.5944	6.6974	22.516	9.32767e+09	4.34345e+08	0.0276321	C	0.291517	0.0465652	1	42.3838	1	1
000550	0.0553266	0.108458	0.0420024	0.0429581	0.0328861	0.101235	0.0543708	2018	1.3386	20.1005	2.0888	52.348	26383760753	2054740061	-0.0227075	C	0.357744	0.077879	1	84.3659	1	1
000550	-0.163143	-0.173936	-0.153598	-0.124493	-0.226276	-0.230621	-0.192248	2019	1.1702	13.5925	-0.5969	55.6152	23396529475	1735368721	0.00239262	C	0.369411	0.0741721	1	82.8459	1	1
000550	-0.0515301	-0.129009	-0.0651816	-0.0622014	0.0454197	-0.00806628	-0.0545103	2020	1.1229	15.9143	-0.4028	56.8016	24298528593	1937077557	0.0165807	C	0.438779	0.07972	1	80.5016	1	1
000551	0.00975611	0.00341984	-0.00547051	-0.0107507	-0.0199598	-0.0465559	0.0150363	2016	1.3188	25.1169	3.0551	48.2095	3.31819e+09	1.18736e+08	0.0072664	C	0.758858	0.0357835	1	40.5586	1	1
000552	0.023683	-0.020986	0.0599874	0.0119775	0.00255007	-0.0164663	0.0716929	2021	4.1286	30.2707	4.4387	36.9849	1.35428e+10	6.3923e+06	0.0203018	B	0.181339	0.000472007	0	57.32	1	0
000553	0.0337786	0.0496867	0.00303207	0.0157636	0.0502392	0.0464265	0.0210471	2016	1.8735	20.301	7.3444	29.5535	2.97727e+09	7.40496e+06	-0.0745113	C	0.392643	0.00248717	0	32.6183	1	0
000553	-0.0910069	-0.142759	-0.123163	-0.124582	-0.115737	-0.204628	-0.0895878	2017	1.8536	13.6712	-2.5962	32.8263	2.98488e+09	8.74154e+06	0.545415	C	0.437698	0.0029286	0	83.6003	1	0
000553	-0.0321181	-0.0221271	-0.0134669	-0.0244681	0.0120188	0.0159543	-0.0211169	2018	2.0655	35.331	9.9159	52.5974	39613922000	360403000	0.0224883	C	0.304959	0.00909789	0	84.01	1	0
000553	-0.139384	-0.0728154	-0.101652	-0.0997194	-0.177195	-0.115651	-0.141316	2019	2.1774	33.3013	8.9554	47.9588	42812505000	441897000	-0.0494598	C	0.297919	0.0103217	0	84.3169	1	0
000555	-0.00682108	0.013499	-0.0817781	-0.0426992	-0.0769236	-0.0816543	-0.0458999	2018	1.3426	20.7922	4.4791	53.7705	1.07198e+10	4.86331e+08	-0.0235676	C	0.6911	0.0453676	1	64.6318	0	1
000557	-0.0949076	-0.128878	-0.0413708	-0.0419396	-0.13788	-0.143343	-0.0943388	2021	4.9794	33.692	3.7108	5.94	5.4723e+09	2.42131e+06	0.0113876	C	0.275608	0.000442467	0	59.82	1	1
000559	0.0246563	0.0359648	-0.0137115	-0.00486958	-0.0107846	-0.0455593	0.0158143	2021	1.8223	16.2369	3.9254	42.8987	1.54901e+10	4.71588e+08	0.0157668	C	0.0804983	0.0304445	1	69.82	0	1
000560	-0.0333351	-0.0311507	-0.0315588	0.00449906	-0.130885	-0.188551	-0.0693929	2020	1.2219	30.5197	7.0404	46.9037	1.94916e+10	7.93303e+07	-0.0242385	F	1.09058	0.00406997	0	45.3278	0	0
000565	-0.0345836	-0.026489	-0.0318239	-0.0129018	-0.0694529	-0.077539	-0.0535057	2016	2.0866	22.6816	15.2979	26.697	1.06082e+09	1.8164e+07	0.0687489	C	0.349058	0.0171226	0	44.6046	1	0
000565	-0.114774	-0.198837	-0.0409973	-0.0243136	-0.14066	-0.245024	-0.131458	2017	2.4224	7.584	20.1422	26.2776	1.33267e+09	1.84064e+07	-0.103912	C	0.325675	0.0138117	0	40.5987	1	0
000565	-0.114563	-0.109732	-0.0242622	-0.0230062	-0.12561	-0.150312	-0.115819	2019	3.1545	23.4348	4.0438	26.5447	1.46873e+09	2.14451e+07	0.0153966	C	0.309257	0.0146012	0	40.7892	1	0
000566	0.145306	0.171133	0.00975696	0.0350513	0.0738374	0.112108	0.120012	2018	1.9245	48.1091	2.3814	51.8631	1.05474e+10	6.21821e+07	0.00615968	C	0.326537	0.00589551	0	55.2594	1	1
000566	-0.101741	-0.126716	-0.0941097	-0.0746503	-0.160215	-0.314545	-0.1212	2020	1.2936	50.8747	0.8817	57.032	1.07769e+10	2.09184e+08	-0.0247627	C	0.394494	0.0194103	0	49.1539	1	1
000566	0.0142373	0.00138317	0.0527819	0.00471357	0.0264141	-0.0794062	0.0623056	2021	1.0388	43.7119	-5.3257	61.3627	1.02792e+10	2.38875e+08	-0.0919126	C	0.0933649	0.0232386	1	47.17	1	1
000568	-0.00372419	-0.0588917	0.0477653	0.0765675	-0.0558325	-0.0258071	-0.0325264	2020	2.4036	80.6194	22.8967	32.3833	2.892e+10	8.68378e+07	0.0401279	C	0.250281	0.00300269	0	76.5445	1	0
000570	-0.0524526	-0.173414	-0.0176324	-0.0239178	-0.0761191	-0.192123	-0.0461672	2019	1.6709	14.9861	2.0906	41.7794	3.54608e+09	7.21828e+07	-0.0111451	C	0.343321	0.0203557	0	31.0453	1	1
000570	-0.0681466	-0.0452479	-0.0435141	-0.0149837	-0.294765	-0.237536	-0.096677	2020	1.7545	16.1934	0.7303	38.9327	3.48882e+09	6.62214e+07	0.00732781	C	0.415249	0.018981	0	32.8452	1	1
000570	-0.0443796	-0.0397595	-0.0374385	-0.0252203	-0.0523791	-0.0424067	-0.0565978	2021	1.5889	15.0619	1.5108	41.9966	3.95295e+09	7.22588e+07	0.0107686	C	0.0853387	0.0182797	0	38.7395	1	1
000572	-0.227904	-0.244708	-0.104573	-0.0955675	-0.248027	-0.254508	-0.23691	2017	0.7943	13.6191	0.2798	47.0243	1.81981e+10	7.20148e+08	-0.0670525	S	0.440132	0.0395726	1	53.5676	0	0
000572	0.00728953	0.0141338	-0.0481699	-0.038599	-0.0479653	-0.0762006	-0.00228144	2018	0.9071	9.8723	-8.4925	47.6495	1.57929e+10	6.63996e+08	-0.0320168	S	0.419236	0.0420439	1	51.0312	0	0
000572	0.0219256	-0.0213734	0.0685278	0.020951	0.0636401	0.00682688	0.0695024	2019	0.5885	7.0066	-16.9275	49.5849	1.14583e+10	9.47884e+08	0.152481	S	0.458436	0.0827244	1	46.6	0	0
000572	0.119953	0.0914219	0.0230264	0.0193367	0.0970506	0.0530813	0.123643	2020	0.6595	5.2386	1.0819	46.6688	1.07289e+10	6.78812e+08	-0.112798	S	0.43773	0.0632693	1	41.47	0	0
000572	0.0377943	-0.000213932	0.0285219	0.047412	0.0475177	-0.0379998	0.0189042	2021	0.7216	19.0694	-11.7119	51.8158	9.20833e+09	2.35107e+08	0.155848	S	0.114722	0.025532	1	39.9824	0	0
000573	0.0683763	0.13166	-0.00932561	-0.0020215	0.0459912	0.11205	0.0610722	2021	1.4532	24.0612	-2.9805	49.3365	3.10926e+09	1.01116e+07	0.0864308	K	0.494332	0.00325211	0	23.05	0	0
000576	0.0279992	0.0367637	0.0255379	0.0107432	0.0385655	0.0727155	0.0427939	2016	3.9793	3.9974	15.3831	38.4404	1.95811e+09	8.19869e+06	-0.0369336	C	0.364059	0.00418704	0	49.403	0	0
000576	0.00256373	0.0241178	-0.00645291	-0.00092553	-0.00543198	0.0164583	-0.00296365	2017	3.7511	-8.6776	9.132	17.0435	1.57649e+09	8.0408e+06	-0.258423	C	0.372332	0.00510046	0	57.8923	0	0
000576	0.0571591	0.120401	0.0784352	0.0754066	0.0469607	0.0790974	0.0601878	2018	5.9404	2.6124	-29.4952	15.271	1.20967e+09	7.40623e+06	0.316657	C	0.48209	0.00612253	0	48.3165	0	0
000576	0.0120396	-0.0351238	-0.0167749	0.00196147	-0.0186816	-0.116358	-0.00669681	2020	2.1807	32.129	7.6581	27.7351	1.58564e+09	2.11777e+07	0.411078	C	0.354925	0.013356	0	45.5883	0	0
000576	0.0628067	0.0722122	0.0915012	0.0626951	0.0638904	0.0114438	0.0916127	2021	4.8276	38.6535	50.4035	10.6346	1.94328e+09	3.21611e+07	-0.332757	C	0.0316173	0.0165499	0	45.4319	0	0
000581	0.0449703	0.0497643	0.0455392	0.041572	0.0333792	0.048456	0.0489375	2017	3.1498	23.9501	10.9806	22.3899	1.72638e+10	3.19386e+08	0.050845	C	0.345307	0.0185004	0	47.8786	1	1
000584	0.0128837	-0.0382648	0.0752219	0.0850508	0.00710832	-0.0587238	0.00305476	2016	2.4251	19.8575	0.8774	29.6732	2954524116	283306	-0.140887	S	0.422516	9.58888e-05	0	36.1394	0	0
000584	-0.00730344	-0.0159045	-0.00699605	-0.0218336	0.0436263	0.0410334	0.00753409	2017	2.6976	7.5983	-19.2183	29.9071	2.24311e+09	307717	0.222809	S	0.528724	0.000137183	0	38.1044	0	0
000584	-0.0941642	0.0100116	-0.189223	-0.145535	-0.148984	-0.0527936	-0.137853	2019	1.052	32.1939	5.4174	59.9849	4.49481e+09	4.63097e+07	-0.017876	S	0.327565	0.0103029	0	37.8829	0	0
000584	0.243519	0.196706	0.174054	0.16554	0.250411	0.164011	0.252033	2020	1.1113	20.9391	2.1275	58.8483	4.53408e+09	8.86951e+07	-0.00792549	S	0.42183	0.0195619	0	35.5376	0	0
000584	-0.00482771	-0.0163613	0.0258805	0.00262169	0.0129452	-0.0585704	0.0184311	2021	1.3229	15.5918	1.6344	49.1373	5.0165e+09	8.93342e+07	-0.108782	S	0.0873346	0.0178081	0	28.94	0	0
000586	-0.0990397	-0.0860148	-0.026619	-0.0858924	-0.0827307	-0.0938062	-0.0397664	2016	1.7268	16.7148	1.886	51.7645	5.30457e+08	1.26553e+07	-0.022592	F	0.441721	0.0238574	1	40.5582	0	0
000586	-0.0418933	-0.100503	-0.040252	-0.0386496	-0.0467725	-0.100921	-0.0434956	2017	1.7152	17.7086	1.1841	52.7149	5.51545e+08	1.43334e+07	-0.00275499	F	0.429536	0.0259876	1	47.7445	0	0
000586	-0.0256524	0.0498038	-0.0807229	-0.0885991	-0.0854289	-0.0363002	-0.0177761	2018	1.6903	22.167	0.8832	53.1551	5.60682e+08	1.34506e+07	-0.00769581	F	0.359978	0.0239897	1	42.292	0	0
000586	-0.0966103	-0.17462	0.0133789	0.000200454	-0.123472	-0.226726	-0.0834318	2019	1.5995	21.6371	0.348	56.4357	5.99393e+08	1.46008e+07	0.0190142	F	0.355257	0.0243594	1	41.62	0	0
000586	-0.011606	-0.0527761	-0.00482802	0.0283695	-0.10396	-0.12998	-0.0448036	2020	1.6012	24.4899	1.6665	57.0667	6.25194e+08	2.28864e+07	0.0217835	F	0.416107	0.0366069	1	45.685	0	0
000586	0.0401442	0.0907983	-0.103453	-0.0276991	-0.053508	-0.0372416	-0.0356098	2021	2.0204	27.2848	5.7311	44.3661	4.90848e+08	2.68726e+07	0.00573711	F	0.0737914	0.0547473	1	42.57	0	0
000589	-0.0185227	-0.00552846	0.000272094	-0.0173287	0.0204342	0.0422156	-0.000921941	2016	1.1308	11.8264	-1.2447	68.8149	1.11757e+10	1.5687e+08	0.0247842	C	0.481342	0.0140366	0	27.2395	1	0
000589	-0.00324565	0.0121417	-0.0124354	-0.00334061	-0.0294842	-0.00141948	-0.0123405	2018	0.8292	7.5909	-1.1225	65.6262	9.71543e+09	1.7669e+08	0.0320821	C	0.398007	0.0181865	0	26.9986	1	0
000589	-0.0187064	-0.029452	-0.0106178	-0.010431	-0.0368295	-0.0444908	-0.0188932	2019	0.8465	15.1725	2.4212	67.4157	1.04813e+10	1.89751e+08	0.00566026	C	0.363499	0.0181038	0	26.9704	1	0
000589	-0.0660423	-0.110349	-0.0840199	-0.0704183	-0.0580476	-0.0298301	-0.0796439	2020	0.8299	20.1319	2.4298	64.6081	1.0521e+10	1.90003e+08	0.0935324	C	0.427187	0.0180593	0	28.6026	1	0
000589	0.0337859	0.00153153	0.0350351	0.034637	0.029464	-0.0673773	0.0341839	2021	0.8933	23.6294	12.868	57.6066	1.15162e+10	2.02293e+08	-0.0666271	C	0.0690015	0.0175659	0	35.01	1	0
000590	-0.0122301	-0.0071416	0.0145781	0.031159	-0.0431396	-0.0436342	-0.028811	2016	0.9009	55.2256	5.9325	64.9673	5.87435e+08	4.81465e+06	0.0525676	C	0.395182	0.00819606	0	57.1059	0	1
000590	-0.146028	-0.21174	-0.0875841	-0.0664561	-0.165731	-0.234757	-0.167156	2017	1.1169	52.5656	11.3025	58.1474	6.30679e+08	5.95121e+06	-0.0589447	C	0.351758	0.00943619	0	54.8285	0	1
000590	0.0206425	0.0391232	-0.0206755	-0.0262346	-0.0845179	-0.0994059	0.0262015	2018	3.1724	56.1223	2.9171	33.2371	8.73736e+08	5.53802e+06	-0.0642915	C	0.298938	0.00633832	0	53.813	0	1
000590	-0.147269	-0.138753	-0.00720391	-0.00776113	-0.159757	-0.146213	-0.146712	2019	3.4531	47.229	-4.2458	29.0081	8.16599e+08	7.48459e+06	0.0975759	C	0.323996	0.00916556	0	50.403	0	1
000590	-0.0860469	-0.0975647	-0.0338888	-0.0235641	-0.111584	-0.180047	-0.0963717	2020	3.1932	53.2209	6.182	26.5232	8.46744e+08	9.45982e+06	-0.0259137	C	0.33538	0.011172	0	47.0282	0	1
000590	0.0567983	0.0252025	0.0381479	0.0414315	0.0111874	-0.111582	0.0535148	2021	3.1588	55.7196	2.6673	27.7164	8.92158e+08	9.59418e+06	0.0126408	C	0.0639578	0.0107539	0	49.3	0	1
000591	-0.0306018	-0.0525115	-0.0246534	-0.0199263	-0.0205713	-0.0242311	-0.0353289	2017	1.3624	32.8602	4.8078	61.2976	2.97685e+10	9.65051e+07	0.00492974	C	0.666435	0.00324186	0	59.3132	1	1
000591	-0.0462495	-0.0565376	-0.0165185	-0.0202828	-0.0575588	-0.04674	-0.0424852	2019	1.1009	39.1143	5.0881	62.3772	3.42194e+10	7.28767e+07	0.00110694	C	0.560994	0.00212969	0	54.9533	1	1
000591	-0.0747052	0.000292868	-0.0918162	-0.047205	-0.117357	0.0384697	-0.119316	2020	1.2422	48.0965	5.3316	64.0408	3.74499e+10	6.8043e+07	0.00211376	C	0.636688	0.00181691	0	46.6441	1	1
000592	-0.00858045	0.0356656	0.0138155	0.0115649	0.00278421	0.00654472	-0.00632994	2018	4.3373	14.0568	0.3879	19.4945	4.34482e+09	1.10064e+06	0.00351658	K	0.280539	0.000253322	0	33.694	0	0
000592	-0.0523449	-0.0727781	-0.0962575	-0.0627699	-0.0924417	-0.149262	-0.0858325	2020	5.1652	11.3796	0.6801	15.8587	4.25102e+09	989472	-0.0551947	K	0.326203	0.000232761	0	23.9656	0	0
000592	0.00364272	-0.0152137	0.0386552	0.00242572	0.0312471	-0.0485473	0.0398722	2021	2.5276	10.8582	-6.7642	33.5763	4.93569e+09	5.09152e+06	-0.0504622	K	0.0760837	0.00103157	0	22.5	0	0
000595	-0.0730759	-0.0599449	-0.0560505	-0.0746501	-0.000657524	-0.0251542	-0.0544763	2016	1.6548	-0.9615	-11.0756	38.2771	1.20914e+09	10576818	0.0556095	C	0.523264	0.00874737	0	54.43	1	1
000595	-0.165187	-0.196239	-0.082133	-0.0799945	-0.174514	-0.233131	-0.167325	2017	1.4225	3.903	-6.6453	44.8156	1.20056e+09	1.18828e+07	0.0907345	C	0.482611	0.00989773	0	53.21	1	1
000595	-0.0002134	0.0611466	-0.0628064	-0.0587483	-0.0931164	-0.0587029	-0.00427149	2018	1.0273	22.7333	2.9748	59.0115	1.87936e+09	14160300	-0.0365775	C	0.357325	0.00753462	0	53.1703	1	1
000595	-0.133885	-0.165851	-0.0506122	-0.048905	-0.152723	-0.201455	-0.135592	2019	1.0089	22.9968	-2.9795	61.6965	1.8286e+09	1.61026e+07	-0.102158	C	0.376704	0.00880595	0	52.9276	1	1
000595	-0.128075	-0.114014	-0.103278	-0.100157	-0.137387	-0.0882108	-0.131196	2020	0.7424	0.4016	-17.6024	74.9768	1.52455e+09	14000120	0.213322	C	0.571757	0.00918313	0	65.75	1	1
000595	0.0141731	0.0370913	0.0336676	0.0158287	0.0201344	-0.00117072	0.032012	2021	3.5182	-7.5781	2.101	36.9118	1.58298e+09	13000000	-0.125904	C	0.0852265	0.00821238	0	66.32	1	1
000596	0.0538209	0.0591306	0.0129607	0.00982093	0.0606466	0.108468	0.0569607	2018	1.9486	76.4278	16.7484	32.6182	1.01529e+10	2.20279e+08	0.050915	C	0.233947	0.0216962	1	75.5258	1	0
000597	-0.00430657	-0.000781181	-0.00954604	-0.000782568	0.000962228	-0.0150117	-0.01307	2016	0.8417	26.5305	-3.1913	72.3788	8.69263e+09	119000000	0.0447919	C	0.480111	0.0136898	0	42.2817	0	1
000597	-0.0926718	-0.134815	-0.0921187	-0.0768843	-0.127146	-0.176369	-0.107906	2017	1.0216	31.5571	1.6837	75.1378	9.78998e+09	7.86923e+07	0.00931686	C	0.433334	0.00803804	0	33.6494	0	1
000597	0.021288	0.0521115	0.0161288	0.022132	0.0293333	0.0583112	0.0152849	2018	0.9223	39.5422	2.2843	75.9463	1.0593e+10	1.237e+08	0.00764653	C	0.356424	0.0116774	0	54.986	0	1
000597	-0.0764832	-0.0927015	-0.0442921	-0.0276161	-0.120058	-0.130835	-0.0931593	2020	0.7443	43.5774	2.6047	68.7569	1.25398e+10	1.40281e+08	-0.0128772	C	0.405188	0.0111868	0	62.5444	0	1
000597	0.0967015	0.165515	0.0643084	0.0679215	0.0593505	0.0404905	0.0930884	2021	0.759	39.1596	1.2489	66.1161	1.21657e+10	125824717	0.00721235	C	0.0849611	0.0103426	0	62.04	0	1
000599	0.0380907	-0.00728557	0.0232023	0.0138961	0.0432114	-0.0288119	0.0473969	2016	1.2817	19.4912	2.5305	56.0562	5.90471e+09	1.03511e+08	0.00674413	C	0.441395	0.0175303	0	37.8701	1	0
000599	-0.00274625	-0.00495217	-0.0505487	-0.0279519	-0.0237505	-0.0292336	-0.025343	2018	0.9828	18.7221	2.7124	66.5051	8.37977e+09	1.37433e+08	-0.00847675	C	0.367858	0.0164005	0	46.3062	1	0
000599	-0.165922	-0.16772	-0.172163	-0.161612	-0.183611	-0.196774	-0.176473	2019	1.0912	9.768	1.7033	57.0377	8.96548e+09	1.23063e+08	-0.0315109	C	0.363658	0.0137263	0	46.6998	1	0
000599	-0.111821	-0.0977615	-0.0912978	-0.0752102	-0.114424	-0.150072	-0.127909	2020	0.9462	9.0804	-2.1289	63.229	9.88115e+09	1.91109e+08	0.0242755	C	0.461617	0.0193408	0	43.812	1	0
000599	0.0180084	0.0203841	0.0360249	0.0253562	0.0315848	-0.0131873	0.0286771	2021	0.8092	11.48	0.865	65.0014	1.00592e+10	2.05194e+08	-0.0321924	C	0.0957639	0.0203987	0	45.37	1	0
000600	-0.0514067	-0.0809814	-0.0239951	-0.0292472	-0.0281127	-0.0671352	-0.0461545	2019	0.6067	16.1352	4.5634	57.7559	3.1852e+10	7.16251e+06	0.00622121	D	0.592479	0.000224868	0	73.4038	1	0
000600	0.0598314	0.0367971	0.050832	0.0438863	0.0451582	-0.00256568	0.0667771	2021	0.6838	20.7533	6.2427	56.5608	3.38849e+10	9.5126e+06	-0.0931946	D	0.188508	0.000280733	0	69.85	1	0
000601	0.00829012	0.0106212	-0.022697	0.00263254	-0.0372777	-0.0490922	-0.0170394	2016	0.8095	30.8838	7.1947	50.6576	8.50765e+09	1.49942e+07	0.0200202	D	0.667161	0.00176243	0	44.9064	0	0
000601	0.0265685	0.0161427	0.0368574	0.0232184	0.0299355	-0.0220283	0.0402075	2021	1.0732	19.525	4.4532	60.0835	1.26692e+10	5.28793e+07	-0.0147766	D	0.195104	0.00417386	0	45.57	0	0
000603	0.0916185	0.0706132	0.0197875	0.0421457	0.0491252	0.028756	0.0692603	2021	1.0031	45.8542	12.3946	43.48	4.64292e+09	1.54505e+07	0.0397115	C	0.162339	0.00332775	0	48.1202	0	1
000605	-0.120099	-0.236637	-0.0524407	-0.0339094	-0.15457	-0.259278	-0.13863	2017	0.3624	22.9087	2.8499	65.8364	3.46469e+09	1.41509e+06	0.0210564	C	0.705146	0.000408433	0	59.0136	1	1
000607	-0.0990956	-0.0734282	-0.188613	-0.101618	-0.0607148	-0.0132902	-0.186091	2019	1.4248	27.5843	5.6256	34.6797	3.2486e+09	1.46582e+07	-0.0246815	C	0.403139	0.00451217	0	62.3327	1	1
000607	0.0145487	0.0121901	-0.0147961	-0.0166654	0.00287076	0.0122425	0.0164181	2020	1.1568	25.8127	2.3033	44.3476	3.5627e+09	1.48478e+07	-0.103546	C	0.508622	0.00416759	0	61.8459	1	1
000607	0.110563	0.201488	0.0643331	0.0706266	0.0812943	0.034684	0.104269	2021	0.9754	20.73	-9.9845	51.301	3.22366e+09	1.14929e+07	0.141188	C	0.156405	0.00356516	0	61.82	1	1
000612	0.00281849	0.0182553	0.0396236	0.0015582	0.00327045	0.0700769	0.0408839	2016	1.2495	4.1908	0.8579	44.7863	8.62833e+09	542824	0.0179667	C	0.458634	6.29118e-05	0	44.5962	0	0
000612	-0.0218799	-0.11726	-0.0386415	-0.038572	-0.0125653	-0.117161	-0.0219494	2017	0.9061	11.888	2.9665	37.8894	7.28252e+09	405269	0.0108858	C	0.420407	5.56495e-05	0	64.5497	0	0
000612	-0.0224846	-0.0157773	-0.109573	-0.0719192	-0.129815	-0.192928	-0.0601384	2018	0.5432	4.1011	3.8267	36.9023	7.46478e+09	75280	-0.0804753	C	0.359018	1.00847e-05	0	63.934	0	0
000612	-0.160675	-0.12938	-0.0428835	-0.0218506	-0.197722	-0.192669	-0.181708	2019	0.5538	-3.3221	-4.7976	43.2418	7.44413e+09	92810.2	0.0741672	C	0.400758	1.24676e-05	0	61.2896	0	0
000612	0.266995	0.271869	0.104133	0.195571	0.134525	0.0503189	0.175556	2020	0.5736	5.3575	2.5247	38.4877	7.01321e+09	18755.7	0.0660696	C	0.424432	2.67433e-06	0	56.7754	0	0
000615	0.0628026	0.0791632	0.0296994	-0.0066884	0.106937	0.0911473	0.0991904	2016	1.3341	25.9092	8.6176	73.3866	7.34294e+09	2.40584e+07	-0.0253555	C	1.15145	0.0032764	0	61.984	0	0
000615	-0.149602	-0.183806	-0.142813	-0.131416	-0.199615	-0.270624	-0.160998	2017	1.5139	17.7548	3.4103	71.3111	6.81726e+09	2.34938e+07	0.029594	C	1.17923	0.00344622	0	53.6753	0	0
000615	-0.00698037	-0.0416088	-0.00464	-0.0067232	-0.0288164	-0.0477938	-0.00489717	2018	2.0464	36.8849	7.2854	69.3009	9.15552e+09	3.35477e+07	-0.0152061	C	1.00155	0.0036642	0	54.1319	0	0
000615	-0.148955	-0.0593958	-0.230341	-0.188592	-0.246138	-0.162668	-0.190705	2019	1.4784	29.5043	2.4279	75.7065	1.22845e+10	2.69716e+07	-0.0115853	C	1.04644	0.00219559	0	50.7552	0	0
000615	0.157837	0.153127	0.12331	0.0961809	-0.0135334	0.00619853	0.184967	2020	1.2657	25.4706	3.3597	73.9543	1.02082e+10	3.20334e+07	-0.0125967	C	1.15998	0.003138	0	45.1451	0	0
000615	0.0212786	-0.00321879	0.0369008	0.00886875	0.0288106	-0.0456139	0.0493107	2021	1.6269	27.005	3.0572	71.9366	9.45317e+09	1.89243e+07	0.00787034	C	0.474497	0.0020019	0	42.6264	0	0
000617	0.159052	0.261274	0.0502082	0.0619427	0.149067	0.269328	0.147317	2016	0.9547	12.7385	-1.6019	76.2048	2.21506e+09	1.57116e+07	2.40453	C	1.09579	0.00709306	0	60.0997	1	1
000619	-0.0330793	-0.0449502	-0.022882	-0.00898321	-0.0444396	-0.0713712	-0.0469781	2017	1.889	14.5967	4.1026	31.2097	3.87538e+09	5.70358e+07	-0.0176439	C	0.400933	0.0147175	0	37.1532	1	0
000619	-0.00978223	-0.0358952	0.00302171	0.0159965	-0.0573154	-0.0843443	-0.022757	2020	1.8825	11.6674	1.2738	33.7815	4.05023e+09	42417180	0.00602428	C	0.412647	0.0104728	0	39.5769	1	0
000622	0.00948369	0.0150343	0.020178	0.0107832	-0.0344752	-0.0360508	0.0188785	2016	2.2083	6.3588	-16.2297	44.4994	3.06177e+08	806334	0.179033	C	0.545975	0.00263355	0	47.96	0	1
000622	-0.0693251	-0.0933233	0.0122884	0.0172448	-0.0712185	-0.169691	-0.0742815	2017	1.9482	12.4578	11.862	54.2295	4.66467e+08	639517	-0.161853	C	0.380965	0.00137098	0	48.11	0	1
000622	-0.0911584	-0.00625324	-0.118082	-0.0218697	-0.149498	-0.0709492	-0.187371	2018	2.3061	16.1997	-8.6336	49.6649	3.95523e+08	753541	0.0770783	C	0.406291	0.00190518	0	45.87	0	1
000622	-0.126427	-0.159101	-0.0111878	-0.0111276	-0.175025	-0.206472	-0.126487	2019	3.0667	9.5731	1.329	40.2865	3.41972e+08	401619	0.0244095	C	0.343282	0.00117442	0	45.3188	0	1
000622	-0.0387356	0.0127882	-0.0639983	-0.0372882	-0.0966699	-0.0670101	-0.0654457	2020	4.26	5.4048	2.9844	32.0823	3.16408e+08	1.08834e+06	-0.0281491	C	0.395013	0.00343968	0	41.27	0	1
000622	0.161692	0.214292	0.0590661	0.0878696	0.100249	0.199948	0.132889	2021	2.5942	6.3522	0.7496	44.9633	3.87838e+08	1098751	-0.00463802	C	0.088532	0.00283302	0	41.37	0	1
000623	-0.0617024	0.0660079	0.0108619	-0.000953993	-0.0588846	0.0640541	-0.0498865	2019	4.8987	72.0013	4.4381	13.8458	2.46585e+10	1.23672e+08	0.0180146	C	0.251404	0.00501538	0	46.5962	0	1
000625	0.00474213	-0.00728805	-0.00662959	-0.0120064	0.0108914	0.00902276	0.0101189	2016	1.0268	20.0158	12.3584	61.7805	8.9414e+10	2563000000	0.00835764	C	0.396285	0.0286644	1	55.7237	1	1
000625	0.0362002	0.120934	0.00890331	0.0284664	0.0542521	0.142402	0.0166371	2018	1.1493	13.3094	6.2261	55.2762	1.06125e+11	3631000000	-0.0613637	C	0.34805	0.0342143	1	57.0029	1	1
000625	-0.0847398	-0.0448081	-0.109411	-0.0578338	-0.175968	-0.164923	-0.136317	2019	1.0012	14.6532	0.1934	50.6327	9.34889e+10	3.82321e+09	-0.035627	C	0.362148	0.0408948	1	61.0705	1	1
000625	0.151355	0.0997881	0.107355	0.12414	0.0606805	-0.050536	0.13457	2020	1.0076	14.679	-2.5617	54.9934	9.76171e+10	4.47844e+09	0.0619433	C	0.450916	0.0458776	1	61.928	1	1
000627	0.0130365	0.0112379	0.033052	0.0367592	0.00744719	0.00969423	0.00932929	2016	0.7942	4.2756	15.7915	25.9628	2.40921e+09	6.8376e+06	0.623744	C	0.919483	0.00283811	0	43.488	0	0
000629	-0.0354663	-0.0281801	-0.0284038	-0.0368127	-0.0301983	-0.032262	-0.0270575	2016	0.3004	12.883	-2.6858	82.5853	5.60122e+10	3.8388e+08	-0.070389	C	0.504815	0.00685351	0	63.5919	1	0
000629	0.0825212	0.0255453	0.165759	0.150079	0.0364768	0.0747995	0.0982012	2017	0.7068	7.4324	-16.6105	62.5044	9.62111e+09	3.96557e+08	0.713828	C	0.555441	0.0412173	1	63.2706	1	0
000629	-0.0260594	-0.00672385	-0.00950157	-0.00720561	-0.0132094	0.0161198	-0.0283554	2018	0.8206	17.7447	11.4857	56.6641	1.04732e+10	2.43414e+08	0.213565	C	0.322886	0.0232415	1	63.533	1	0
000629	-0.0614801	-0.0826113	-0.0253275	-0.0385824	-0.0618653	-0.106954	-0.0482253	2019	1.5818	27.5152	27.5237	35.1754	1.18656e+10	5.37641e+08	-0.139916	C	0.226405	0.045311	1	65.3689	1	0
000629	-0.0321595	-0.0345186	0.000527572	0.00358425	-0.0348537	-0.0423629	-0.0352161	2020	2.3269	19.7651	12.4578	25.6702	1.29661e+10	4.66254e+08	-0.0924821	C	0.342351	0.0359594	1	63.4823	1	0
000629	-0.0294624	-0.0843921	0.0234378	0.000109268	0.0996129	0.147798	-0.00613386	2021	3.8571	11.6364	2.8948	15.8988	1.16487e+10	3.80295e+08	0.0814753	C	0.0733738	0.0326469	1	62.4586	1	0
000630	0.107236	0.0639102	0.0505887	0.0501814	0.106678	0.048321	0.107643	2016	0.9841	2.5989	-0.4895	66.883	4.41675e+10	1.00394e+09	0.0188245	C	0.487131	0.0227303	1	50.5334	1	0
000630	-0.00391849	-0.0189019	0.0357778	0.022712	0.0109938	0.0100896	0.00914731	2017	0.9813	3.67	2.6637	60.694	4.45939e+10	1.00025e+09	0.00817771	C	0.447694	0.0224301	1	50.0406	1	0
000630	-0.0206696	-0.034845	0.00324057	-0.00013633	-0.0158984	-0.038282	-0.0172927	2018	0.937	4.9582	3.3724	61.1346	4.77936e+10	1.00582e+09	0.00373865	C	0.37482	0.0210452	1	49.5346	1	0
000630	0.00527357	0.036336	-0.0181228	0.0373975	-0.0762647	-0.081569	-0.0502467	2020	1.089	4.4589	4.4438	58.2374	4.79115e+10	1.49556e+09	0.000197875	C	0.427102	0.031215	1	52.2486	1	0
000630	0.0209778	-0.0791808	-0.00589072	-0.0102516	-0.00799518	-0.0382907	0.0253386	2021	1.1334	4.3934	4.0757	60.4078	5.21832e+10	1641220528	0.0432013	C	0.0904826	0.0314511	1	46.6609	1	0
000635	-0.0943895	-0.121875	-0.121588	-0.103462	-0.111406	-0.150401	-0.112516	2016	2.2759	14.2464	1.2764	11.1514	3.14382e+09	2.21427e+06	0.0249826	C	0.413544	0.000704327	0	51.5333	1	0
000635	-0.0332535	-0.0715927	-0.0398776	-0.0530215	-0.0451984	-0.0917922	-0.0201095	2017	2.7411	20.3387	4.5477	13.0624	3.33009e+09	2.0001e+06	-0.00414223	C	0.374996	0.000600613	0	56.7907	1	0
000635	-0.0459107	0.140891	-0.0828874	-0.101887	-0.015059	0.166383	-0.026911	2019	2.6636	14.9514	0.976	15.6592	3.13596e+09	4.09958e+06	0.0083399	C	0.325951	0.00130728	0	52.1145	1	0
000635	0.0604018	0.0210842	-0.00459303	0.0169709	0.0215216	-0.0242833	0.0388378	2020	3.3433	13.4551	1.974	13.7681	3.09831e+09	1.77844e+06	0.00513667	C	0.384129	0.000574004	0	51.25	1	0
000635	-0.0754442	-0.0423836	-0.179372	-0.146341	-0.113147	-0.128689	-0.108475	2021	3.7177	13.8414	2.8366	13.9316	3.1342e+09	1.38768e+06	-0.0207033	C	0.0725674	0.000442754	0	54.11	1	0
000636	0.0260763	0.0364566	-0.0102936	-0.00881582	0.0238441	0.101144	0.0245985	2016	1.9925	18.6619	1.1198	27.3827	6.58819e+09	7.64973e+07	0.0118806	C	0.423492	0.0116113	0	43.6924	1	1
000636	0.0142316	0.149159	-0.11253	-0.0160487	-0.100891	0.0538608	-0.0822494	2018	1.7019	23.7749	5.197	27.6182	6.32886e+09	1.31019e+08	0.124375	C	0.321898	0.0207018	1	29.186	1	1
000636	-0.206303	-0.0967823	-0.161355	-0.188431	-0.150444	-0.0915735	-0.179226	2019	2.5647	41.6695	18.3363	21.5138	7.04334e+09	1.77078e+08	-0.0968535	C	0.237548	0.0251412	1	32.1982	1	1
000636	-0.147314	-0.136201	-0.186773	-0.147987	-0.187482	-0.194201	-0.1861	2021	1.7883	29.6501	5.3592	30.9441	8.77893e+09	2.30961e+08	0.0690621	C	0.0710132	0.0263086	1	25.9412	1	1
000637	-0.0672507	-0.0930648	-0.0244944	-0.0189379	-0.0767258	-0.104885	-0.0728072	2017	2.6288	8.9155	8.1263	26.409	1.27984e+09	53290000	0.0399219	C	0.379094	0.041638	1	46.1218	0	0
000637	-0.243724	-0.219541	-0.0820752	-0.185755	-0.018484	0.0128182	-0.140044	2018	4.0294	6.223	11.6529	18.1275	1.20909e+09	61280000	-0.0515907	C	0.291989	0.0506826	1	45.657	0	0
000637	-0.088272	-0.0284019	-0.00432409	-0.00993723	-0.0895143	-0.04782	-0.0826589	2019	3.1385	4.7713	4.3332	23.6019	1.23974e+09	65371275	0.0417425	C	0.322974	0.0527296	1	45.9705	0	0
000637	-0.0330324	-0.0937022	-0.0365618	-0.0243975	-0.0594592	-0.134394	-0.0451967	2020	2.3288	6.2602	10.3539	31.2399	1.50327e+09	60168946	-0.0482438	C	0.368938	0.0400254	1	45.01	0	0
000637	0.145084	0.12027	0.114639	0.0856165	0.128345	0.0643989	0.174106	2021	1.0141	5.42	0.1558	48.7123	1.92119e+09	48526580	0.0301633	C	0.0945192	0.0252586	1	45.8438	0	0
000639	-0.0661093	-0.105874	-0.0247086	-0.0177828	-0.139838	-0.173728	-0.0730351	2017	0.9391	29.2732	6.083	58.3785	6.68967e+09	8.21426e+07	0.0231977	C	0.401294	0.012279	0	75.3947	0	0
000639	0.00220159	-0.026781	0.0145491	0.018077	-0.042054	-0.0862427	-0.00132635	2018	0.8039	35.5903	11.1864	64.059	7.70685e+09	8.25671e+07	0.014497	C	0.312894	0.0107135	0	69.9701	0	0
000639	-0.0988821	-0.00471985	-0.100933	-0.103799	-0.113941	-0.0553934	-0.0960158	2019	1.3943	36.3029	9.628	51.104	1.02797e+10	9.00396e+07	-0.119503	C	0.298346	0.00875893	0	65.5515	0	0
000650	0.021689	0.0146203	0.0263457	0.0221375	-0.0272132	-0.0293517	0.0258972	2020	5.3273	42.315	16.3747	12.6889	4.98443e+09	4.74318e+07	-0.0037888	C	0.281815	0.00951599	0	34.2472	0	1
000651	-0.0048787	0.00502322	0.00616856	-0.00897316	0.0329936	0.0471523	0.010263	2018	1.163	32.8577	12.7001	68.9094	2.14968e+11	5767000000	0.0190726	C	0.309979	0.0268272	1	51.3701	0	1
000655	-0.0156905	0.0135181	0.01271	0.000946788	0.0253276	0.0334445	-0.00392731	2016	4.1556	10.7163	0.2009	6.8619	3.43007e+09	8.11265e+06	-0.16558	C	0.704038	0.00236516	0	61.8437	1	0
000655	-0.204211	-0.191967	-0.0518089	-0.0367356	-0.214721	-0.18522	-0.219284	2017	2.4429	6.6905	-18.7282	12.5634	3.00274e+09	6.58937e+06	0.074119	C	0.840805	0.00219445	0	60.0902	1	0
000655	0.0401409	0.0265105	0.0432618	0.0239313	0.0386243	0.0365853	0.0594714	2018	3.3208	34.439	-10.5957	13.236	2.6584e+09	1.07864e+07	0.159415	C	0.647259	0.00405747	0	59.51	1	0
000655	-0.135287	-0.122407	-0.052728	-0.060412	-0.0542851	-0.00665538	-0.127603	2019	4.0387	24.1152	4.7568	11.3582	2.71575e+09	1.23311e+07	0.0320427	C	0.544934	0.00454059	0	60.2094	1	0
000655	-0.0619784	-0.0426269	-0.0675003	-0.0238382	-0.073244	-0.0969982	-0.10564	2020	4.9935	25.3602	7.5075	10.3187	2.88867e+09	1.49643e+07	0.019168	C	0.605339	0.00518034	0	61.1242	1	0
000655	0.06221	0.0627286	-0.0443545	-0.0609975	0.0411884	-0.0265069	0.0788531	2021	6.3826	28.3076	8.9396	9.0695	3.10566e+09	1.57991e+07	-0.0260653	C	0.150388	0.00508718	0	59.51	1	0
000657	0.0327523	0.0250548	-0.0013666	-0.00979679	0.059728	0.00560568	0.0411825	2016	1.3437	11.0108	-5.6401	49.342	6.83002e+09	193033660	0.0775855	C	0.489585	0.0282626	1	62.4112	1	0
000657	0.024568	-0.0288106	0.0332272	0.035993	0.0586624	-0.0035422	0.0218022	2017	1.3417	20.3489	2.6942	47.4306	6.67268e+09	2.0998e+08	0.0171146	C	0.417284	0.0314686	1	63.5734	1	0
000657	0.0120432	0.0271116	0.0270737	0.0213432	-0.00436885	0.0633214	0.0177737	2018	1.4902	20.5995	4.0876	49.195	7.20009e+09	2.19645e+08	0.000962488	C	0.345037	0.0305059	1	62.9461	1	0
000657	-0.0744595	-0.0637467	0.0410461	-0.0168481	0.0395891	0.0208493	-0.0165652	2020	1.3728	20.698	4.577	47.1075	7.31566e+09	3.07486e+08	0.0125703	C	0.399433	0.0420312	1	65.0454	1	0
000657	-0.0329255	-0.0693238	-0.0832325	-0.0488423	-0.0864658	-0.102975	-0.0673157	2021	1.8858	18.4103	5.2085	46.3029	9.20318e+09	3.67306e+08	0.0319335	C	0.0783056	0.0399107	1	59.7823	1	0
000659	0.063151	0.0118147	0.0607493	0.0717001	0.0421788	-0.00684099	0.0522002	2020	0.3813	20.8286	7.1565	72.3472	2.37633e+09	5.27347e+06	-0.083351	C	0.41072	0.00221916	0	27.1	0	0
000659	0.0111687	-0.0162684	0.0696773	0.0376231	0.0165926	-0.124674	0.0432229	2021	0.3728	20.2566	-1.9413	78.0001	2.19833e+09	2691164	0.0917476	C	0.102483	0.00122418	0	27.47	0	0
000661	0.132213	0.105435	0.042669	0.085698	0.0855217	0.0778651	0.0891842	2018	2.6637	81.9439	16.3457	29.261	7.35144e+09	3.48757e+08	0.0450982	C	0.22654	0.0474406	1	64.6821	1	1
000661	0.100044	0.113644	0.0608572	0.0735851	0.112386	0.147196	0.0873163	2019	2.2432	85.1024	20.3093	32.7952	9.41305e+09	3.96046e+08	0.0748479	C	0.208144	0.0420742	1	53.7297	1	1
000661	0.033013	0.0252875	0.0588428	0.0560585	0.102672	0.107373	0.0357973	2020	2.7171	85.1945	25.021	30.7654	1.27213e+10	4.06487e+08	0.104647	C	0.238489	0.0319531	1	52.2822	1	1
000663	-0.155779	-0.110258	-0.188125	-0.173328	-0.187782	-0.15596	-0.170575	2018	1.1879	24.8634	4.0993	46.751	4.16326e+09	1.41561e+07	-0.286735	A	0.340996	0.00340025	0	32.4716	1	0
000663	-0.175984	-0.23134	-0.0385657	-0.0551716	-0.201651	-0.281567	-0.159378	2019	0.8181	7.5144	-37.6462	69.9734	2.7886e+09	22954000	0.405222	A	0.54396	0.00823138	0	32.9336	1	0
000663	0.103408	0.0912161	0.0576864	0.0698026	0.11267	0.0901418	0.0912921	2020	0.6974	17.585	-7.1085	76.5554	2.57724e+09	13083000	0.106108	A	0.491651	0.00507637	0	35.5182	1	0
000665	-0.151863	-0.161485	-0.107334	-0.0839852	-0.162764	-0.188845	-0.175211	2020	0.5639	35.8546	1.3993	42.0399	1.18648e+10	7.95329e+07	-0.0571377	C	0.504118	0.00670327	0	58.7061	1	0
000665	0.250636	0.227825	-0.0203549	0.0514045	0.0238042	-0.188025	0.178877	2021	0.6901	17.2061	-5.4052	46.3561	1.16737e+10	6.87046e+07	0.0248672	C	0.145095	0.0058854	0	59.04	1	0
000666	0.00736258	0.0271824	0.0019277	0.00358915	0.0154836	0.0344775	0.00570114	2017	1.7567	47.7171	10.9613	55.0833	3.53204e+10	2.01611e+08	0.017991	C	0.889524	0.00570806	0	65.3032	1	1
000667	-0.0701321	-0.0543651	0.0195375	0.0140434	-0.0731918	-0.0642039	-0.0646381	2019	1.5511	24.8803	2.3595	66.2576	2.30984e+10	6.52735e+06	-0.00750312	K	1.04301	0.000282589	0	20.8738	0	0
000667	-0.108274	-0.176546	-0.0494219	-0.0608382	-0.133228	-0.336316	-0.0968579	2020	1.4134	30.2454	-0.0656	73.6813	2.75213e+10	2.59174e+07	0.00129391	K	1.17818	0.000941724	0	24.6254	0	0
000667	0.0325655	0.00613478	0.0295669	0.0174285	0.0476201	-0.00954522	0.0447039	2021	1.5288	20.0347	0.1503	75.8338	2.83142e+10	7.18835e+06	-0.111064	K	0.50253	0.000253878	0	17.8848	0	0
000671	-0.0207073	-0.052609	-0.0597506	-0.0526484	-0.0307762	-0.120314	-0.0278094	2021	1.3827	20.0575	2.8287	83.18	3.52302e+11	6.67311e+07	-0.0296147	S	0.494401	0.000189415	0	67.8838	0	0
000672	0.137915	0.164698	-0.0600092	-0.00250661	0.113295	0.156054	0.0804127	2016	0.4969	16.7131	3.8158	60.1407	4.67806e+09	3.42614e+06	0.0414316	F	0.445732	0.000732385	0	68.9237	0	0
000672	0.085821	0.117504	0.09158	0.0968094	0.0717956	0.117207	0.0805916	2017	0.5851	20.2465	5.2576	72.4193	5.81305e+09	2.78432e+06	0.114358	F	0.427534	0.000478978	0	64.9144	0	0
000672	0.0433335	0.0249401	0.0374042	0.034854	0.0466629	0.0459483	0.0458838	2018	0.7623	34.6881	19.9201	60.7327	5.98776e+09	3.69475e+06	0.122454	F	0.27551	0.000617051	0	65.4565	0	0
000672	0.0635306	0.0561522	-0.0107611	0.00137476	0.0474306	0.116918	0.0513947	2019	1.0929	46.7035	31.5685	49.0646	7.00243e+09	3.56278e+07	0.118194	F	0.208415	0.00508792	0	67.6773	0	0
000676	-0.123454	-0.124705	-0.107253	-0.122823	-0.0935971	-0.0774296	-0.107884	2016	1.2808	34.551	1.7748	53.4206	3.12566e+08	2.84986e+07	0.868604	C	0.803435	0.0911763	1	66.2407	0	1
000676	0.0151119	-0.0746606	0.0642024	0.00800374	0.0680683	-0.00893811	0.0713106	2017	2.8822	21.5076	10.6979	28.9852	6.49127e+09	8.4096e+07	0.0298687	C	0.702491	0.0129552	0	66.2932	0	1
000676	-0.00688995	0.00336277	-0.0289701	-0.0241873	-0.00963869	-0.0249792	-0.0116728	2018	2.5518	14.3559	8.3491	28.0641	7.02731e+09	9.63651e+07	0.0245719	C	0.640841	0.0137129	0	66.7172	0	1
000676	-0.118771	-0.16776	-0.0956489	-0.0539526	-0.161248	-0.196929	-0.160468	2020	1.9637	11.7345	7.855	28.118	9.25877e+09	1.6728e+08	-0.363947	C	0.731724	0.0180671	0	49.0136	0	1
000676	0.166696	0.173462	0.127537	0.114961	0.124901	0.0474656	0.179272	2021	1.928	4.0097	-37.8476	38.9704	5.99381e+09	1.63689e+08	0.0217374	C	0.39284	0.0273096	1	45.8638	0	1
000677	0.00100459	0.00441874	0.0188267	0.00822148	0.016692	0.00812946	0.0116098	2016	1.6123	1.9243	8.5502	24.2511	8.27559e+08	1.03782e+07	-0.0613433	C	0.40324	0.0125408	0	35.4027	0	0
000677	-0.155467	-0.203276	-0.139423	-0.136814	-0.174899	-0.226328	-0.158076	2017	1.8587	15.3947	2.2739	23.8342	8.44386e+08	19866000	-0.00322293	C	0.404092	0.0235272	1	35.9917	0	0
000677	-0.19174	-0.198002	-0.0455362	-0.051791	-0.186724	-0.162498	-0.185485	2019	1.6656	11.8347	3.2659	24.6866	8.72713e+08	25160000	0.00643877	C	0.329764	0.0288296	1	34.7209	0	0
000677	0.0543822	0.152242	0.020046	0.00144375	0.0515551	0.16743	0.0729844	2021	2.6488	14.9214	3.3187	20.2091	8.67228e+08	8.569e+06	0.0812471	C	0.07491	0.0098809	0	34.68	0	0
000678	-0.0351258	-0.0156882	0.00653634	-0.00950737	-0.0326238	-0.0317262	-0.0190821	2016	0.8952	8.4469	-2.2527	55.4425	2.35018e+09	46580000	0.0399479	C	0.481597	0.0198198	0	57.0957	0	1
000678	-0.00657987	0.0134484	-0.0127498	0.0105931	0.0545784	0.128831	-0.0299228	2018	0.9205	11.8144	1.1448	52.7887	2.8016e+09	49912233	-0.0215851	C	0.373004	0.0178156	0	52.6756	0	1
000678	0.0116478	-0.00696752	-0.00611138	-0.0141331	0.00594301	-0.00629627	0.0196695	2019	0.9019	9.0039	-1.1469	54.3568	2.75575e+09	5.49323e+07	0.0271012	C	0.377263	0.0199337	0	52.676	0	1
000678	-0.0238363	-0.0390775	-0.00324231	-0.0191657	-0.0349634	-0.129845	-0.00791286	2020	0.8471	10.6233	1.4624	52.9874	2.69518e+09	3.74756e+07	-0.0353461	C	0.433545	0.0139047	0	51.25	0	1
000678	-0.0128612	0.00450068	0.0347977	-0.032316	-0.0265848	-0.019095	0.0542525	2021	0.851	7.7189	-2.8244	55.6464	2.59669e+09	3.99237e+07	0.0197614	C	0.101782	0.0153748	0	52.88	0	1
000680	-0.00214317	0.0344425	0.035627	0.0179116	0.0287784	0.0745733	0.0155722	2016	1.0746	4.8422	-7.6916	62.8449	9.39885e+09	1.71211e+08	0.0982059	C	0.521407	0.0182162	0	32.4172	1	1
000680	-0.00841686	0.0461141	0.00797518	-0.0225077	0.0962528	0.165647	0.0220661	2020	1.0715	15.6634	1.6821	58.4022	8930798194	2.30112e+08	0.00475692	C	0.429678	0.0257662	1	31.9005	1	1
000680	0.119299	0.0989272	0.128796	0.114546	0.129079	0.0579003	0.133549	2021	1.2575	13.7339	1.818	60.6005	9.70269e+09	2.51572e+08	0.0109034	C	0.0908723	0.0259281	1	42.1549	1	1
000683	-0.014562	-0.0186291	0.0216041	0.00388608	-0.0103447	0.00668368	0.00315603	2016	0.4758	29.5352	3.5034	57.365	1.93817e+10	1.47632e+07	-0.0266645	C	0.431478	0.000761707	0	57.0107	0	0
000683	0.0398006	0.0384521	0.0263764	0.0376521	0.0356052	0.0181594	0.028525	2017	0.5381	19.4173	-0.5309	56.106	2.22334e+10	6.38412e+07	0.0563465	C	0.446692	0.0028714	0	50.8795	0	0
000683	0.0324327	0.0405095	0.00800517	0.0109215	0.028445	0.0480595	0.0295164	2018	0.5932	30.6026	6.9088	52.2167	2.20384e+10	1.2007e+08	0.0267029	C	0.329772	0.00544824	0	46.7187	0	0
000683	0.0262252	0.0143755	0.052889	0.056278	-0.0168746	-0.0323199	0.0228361	2020	0.6671	36.4996	5.7336	48.3047	2.35193e+10	1.28114e+08	-0.0257653	C	0.382674	0.00544719	0	42.1911	0	0
000683	0.154483	0.168504	0.1263	0.101597	0.248266	0.270542	0.179186	2021	0.4888	24.461	2.1798	47.9072	2.32548e+10	1.2316e+08	0.209931	C	0.0845766	0.0052961	0	47.9351	0	0
000690	-0.0845923	-0.124769	-0.0917242	-0.0923551	-0.0702694	-0.10987	-0.0839614	2017	6.1289	36.3439	8.3406	47.6761	1.57453e+10	5.24884e+07	-0.035856	K	0.590889	0.00333359	0	32.7408	0	0
000690	0.063601	0.0637645	0.0395514	0.0498254	0.0264595	0.03553	0.0533271	2018	3.2626	25.282	2.0036	51.2	1.73891e+10	1.25831e+07	0.0228225	K	0.585004	0.000723618	0	33.4601	0	0
000695	-0.00919534	-0.00995833	-0.00941587	-0.0101134	0.00183693	0.0230197	-0.00849782	2018	0.7053	11.9601	3.6431	71.7868	1.72772e+09	9.03833e+06	0.0127344	C	0.375343	0.00523135	0	41.7163	1	0
000695	-0.143147	-0.0269322	-0.0349352	-0.0300805	-0.171243	-0.0769458	-0.148002	2019	2.5179	9.1865	6.9404	37.7041	8.56536e+08	1.58859e+07	-0.0289121	C	0.31977	0.0185467	0	38.1252	1	0
000695	-0.0438177	-0.0805148	-0.0288627	-0.0024955	-0.0552783	-0.139547	-0.070185	2020	2.0097	24.8294	6.5156	40.3351	9.78124e+08	1.92617e+07	-0.025896	C	0.377152	0.0196925	0	34.69	1	0
000695	0.0153459	-0.0248674	0.0931689	0.0233595	0.0420808	-0.0687385	0.0851554	2021	1.5316	9.4634	-1.1377	45.6221	1.07673e+09	1.42157e+07	-0.0301689	C	0.0933665	0.0132026	0	34.69	1	0
000697	-0.0570456	-0.0458676	-0.0776422	-0.0459376	-0.0422007	0.00529242	-0.0887502	2017	5.6517	47.3769	-2.844	9.4474	1.63839e+09	1.59323e+07	-0.123269	C	0.364532	0.00972441	0	5.0299	0	1
000697	-0.112779	-0.0999237	-0.0474347	-0.0458752	-0.0138282	-0.0108269	-0.114338	2018	0.4402	23.3905	2.442	70.2266	5.22076e+09	1.17631e+08	-0.00965669	C	0.370229	0.0225314	1	21.7644	0	1
000697	-0.13305	-0.169401	-0.0693966	-0.0525141	-0.226484	-0.343513	-0.149933	2020	0.4949	18.069	-33.089	58.3251	3.63612e+09	1.51171e+07	0.329596	C	0.609421	0.00415747	0	22.9917	0	1
000697	0.0184401	0.024825	0.0478589	0.012616	0.0210331	0.00310981	0.053683	2021	0.3802	9.2481	-11.799	69.7896	3.36466e+09	7.06931e+06	0.0236441	C	0.12641	0.00210105	0	21.8	0	1
000698	0.00395177	0.00604179	-0.0120438	-0.0140017	0.0139076	0.0671788	0.00590961	2016	0.7107	6.5688	3.9608	59.7846	9.63062e+09	1.32203e+08	0.0152783	C	0.454481	0.0137274	0	48.0771	1	0
000698	0.00147443	-0.00969153	-0.0193661	-0.00532748	-0.0273489	-0.0529993	-0.0125642	2018	0.7449	7.9286	3.9717	55.5087	9.85984e+09	1.40824e+08	-0.0119018	C	0.366219	0.0142825	0	48.1269	1	0
000698	0.228265	0.39813	0.0629462	0.0446306	0.261647	0.394639	0.246581	2019	0.8821	7.6015	3.0658	50.727	9.14371e+09	1.46988e+08	-0.0582816	C	0.356221	0.0160754	0	47.4568	1	0
000698	0.0256058	0.00605607	0.031274	0.0176939	0.0344589	-0.0257693	0.0391859	2021	0.9128	13.3353	6.7858	60.9229	1.04553e+10	1.85197e+08	-0.0241409	C	0.0829591	0.0177133	0	47.23	1	0
000700	-0.0397799	0.048552	-0.0376703	-0.0333497	-0.0555928	0.0418084	-0.0441004	2018	0.7469	21.8042	3.4202	64.302	7.53249e+09	1.67023e+08	-0.0161919	C	0.361316	0.0221738	1	43.1101	0	1
000700	-0.0465805	-0.0977868	-0.0489005	-0.0293585	-0.0413502	-0.092137	-0.0661225	2020	0.8351	18.1436	3.7821	69.6701	7.84566e+09	2.09118e+08	-0.011501	C	0.426079	0.026654	1	38.7474	0	1
000700	0.00117905	-0.0177974	0.0343399	-0.00859009	0.0610266	0.00505513	0.0441091	2021	0.8216	17.5027	2.3459	66.9084	8.36332e+09	2.10924e+08	-0.0262406	C	0.0911163	0.0252201	1	37.85	0	1
000701	-0.18011	-0.22384	-0.155324	-0.159681	-0.193652	-0.233015	-0.175753	2017	1.2893	3.5949	3.0169	65.7712	1.59929e+10	5.83959e+07	-0.0046765	F	0.862591	0.00365136	0	35.0942	1	0
000701	-0.0876949	-0.0587459	-0.0970779	-0.0815633	-0.108412	-0.0866042	-0.103209	2018	1.204	2.2155	3.4185	64.6789	1.54964e+10	6.14563e+07	-0.00601831	F	0.765126	0.00396584	0	32.2434	1	0
000701	-0.212006	-0.196929	-0.120636	-0.1165	-0.237958	-0.260563	-0.216142	2019	1.1816	2.5806	3.3075	69.1093	1.63933e+10	7.45157e+07	-0.129475	F	0.754538	0.0045455	0	30.3351	1	0
000701	-0.0110559	-0.0518418	-0.00296289	0.0129682	-0.0571778	-0.116554	-0.026987	2020	1.0447	1.4423	-9.8052	84.4306	1.97346e+10	7.36769e+07	0.126838	F	0.973098	0.00373339	0	29.4182	1	0
000701	0.135844	0.0788203	-0.0216377	-0.00489098	0.101765	0.0896206	0.119097	2021	1.0902	1.8872	3.1949	83.0433	1.79229e+10	6.30551e+07	0.00161399	F	0.298652	0.00351812	0	46.1	1	0
000702	0.0821726	-0.0176655	0.16061	0.143119	0.0948956	-0.012666	0.0996631	2017	1.4663	9.7884	0.8349	28.6479	6.46127e+08	1.88692e+07	0.0216297	C	0.423256	0.0292035	1	30.0312	1	0
000702	0.03553	0.039737	-0.0299326	-0.000734977	-0.0430589	-0.0148874	0.00633235	2018	1.3874	10.5578	3.0549	32.8778	7.05971e+08	2.01274e+07	0.0536661	C	0.348988	0.0285102	1	36.3899	1	0
000702	-0.157584	-0.195508	-0.0195327	-0.0181735	-0.170715	-0.230644	-0.158943	2019	1.8006	8.3463	9.9786	27.3323	7.1921e+08	1.92574e+07	-0.064743	C	0.304599	0.0267758	1	30.0607	1	0
000702	-0.00169456	-0.0674391	0.0336672	0.0444285	0.00027859	-0.148426	-0.0124559	2020	2.4445	12.3212	2.7089	17.6657	6.78689e+08	1.54391e+07	0.0348221	C	0.389718	0.0227484	1	32.14	1	0
000702	0.104808	0.0836184	0.0974835	0.0434815	0.150177	0.0799519	0.158811	2021	1.4629	11.8551	5.3575	32.8064	9.25311e+08	1.44794e+07	-0.268601	C	0.0778935	0.0156482	0	28.73	1	0
000703	-0.0159878	-0.00112812	-0.0114172	0.00236628	-0.0103999	0.0461964	-0.0297713	2019	0.6944	3.9113	6.7697	62.6552	5.96247e+10	2.79482e+08	0.0165694	C	0.351623	0.00468736	0	72.2096	0	1
000705	0.222374	0.18234	0.0560667	0.00198077	0.273896	0.227846	0.27646	2019	1.8823	20.6673	3.6192	31.9304	2.1203e+09	3.77736e+07	0.0668622	F	0.685212	0.0178152	0	24.9246	1	0
000705	-0.0302498	0.0197304	-0.0108692	-0.0178447	-0.0205461	0.0165765	-0.0232743	2020	2.1917	21.3467	10.3908	33.8722	2.58855e+09	3.28713e+07	-0.0469975	F	0.733903	0.0126987	0	26.19	1	0
000708	0.026589	0.0201272	0.0376187	0.023854	0.0584096	0.0575898	0.0403537	2018	1.5949	11.5559	7.3136	38.7679	6.57874e+09	3.57489e+08	0.0174956	C	0.33144	0.05434	1	64.8531	1	0
000708	-0.174876	-0.0893101	-0.0195586	-0.0207514	-0.167404	-0.0949954	-0.173683	2019	1.6566	12.5987	8.0026	42.6451	7.6779e+09	5.62929e+08	0.230532	C	0.319689	0.0733181	1	96.7528	1	0
000709	0.0531185	0.0382318	0.0132558	0.0109455	0.100053	0.0936679	0.0554288	2016	0.4337	13.3201	1.6733	74.5003	1.78812e+11	1.23993e+09	0.00546132	C	0.472713	0.00693429	0	69.999	1	0
000709	0.00569495	0.0254012	0.00359193	-0.00279637	0.0218258	0.0547796	0.0120832	2018	0.4613	12.3664	2.9195	74.9358	1.90148e+11	2.02646e+09	0.0092451	C	0.382069	0.0106573	0	67.5968	1	0
000709	-0.0271629	-0.0329182	-0.0225721	-0.00729529	-0.0483346	-0.0734571	-0.0424398	2019	0.5133	14.2974	4.1786	71.7593	2.08746e+11	3.34867e+09	-0.00539561	C	0.360912	0.0160418	0	67.7227	1	0
000709	0.0718756	0.0466937	0.0756412	0.0711737	0.0789864	0.0134886	0.0763431	2021	0.4599	12.3711	2.7972	74.9499	2.4123e+11	2.82073e+09	0.004223	C	0.0952755	0.0116931	0	68.0555	1	0
000710	0.0084631	0.0489151	0.0529496	0.0477375	0.0390321	0.043702	0.0136752	2016	0.845	3.6368	-2.2507	76.4096	4.98882e+08	13080000	0.0180578	C	0.480056	0.0262186	1	64.8308	0	1
000710	0.0166333	-0.0133242	0.014889	0.0104576	0.0121231	0.00753374	0.0210646	2017	0.8735	6.7693	-0.2738	79.185	5.48045e+08	14100000	0.454689	C	0.451638	0.0257278	1	49.8786	0	1
000710	0.118501	0.138427	-0.0432065	-0.0248771	0.117741	0.154085	0.100171	2018	4.6306	61.1285	24.0109	13.6147	1.8064e+09	4.02638e+07	0.047365	C	0.185631	0.0222896	1	50.3793	0	1
000710	0.142446	0.135707	0.0259708	0.0509711	0.102867	0.0825879	0.117446	2019	6.0218	58.238	15.5086	10.8208	2.178e+09	9.33808e+07	0.0720433	C	0.200837	0.0428747	1	47.7212	0	1
000710	0.0418974	0.100661	-0.0535565	-0.0108596	-0.0500956	-0.0720468	-0.000799542	2020	4.1194	61.1284	16.9122	23.521	3.06888e+09	1.24075e+08	-0.0653724	C	0.259009	0.0404301	1	49.2624	0	1
000710	0.0456098	0.0950849	-0.0285065	-0.0343432	0.0103505	0.0563417	0.0514465	2021	3.6088	52.625	8.1747	25.3246	3.24397e+09	1.29357e+08	-0.0880588	C	0.0508539	0.0398762	1	35.15	0	1
000711	-0.0970287	-0.0850423	-0.0581568	-0.0740104	-0.0918652	-0.0436416	-0.081175	2017	2.5912	29.1622	1.6236	26.7287	4.08553e+09	2.24536e+06	0.0717193	K	0.361027	0.000549588	0	65.4604	0	0
000711	0.0687258	0.0758303	-0.0626727	0.0364235	-0.103842	-0.106323	-0.0303704	2018	1.2868	31.641	6.2213	50.0426	8.71263e+09	1.79802e+07	-0.0188568	K	0.299945	0.0020637	0	59.0956	0	0
000711	-0.116809	-0.0921236	-0.199667	-0.181293	-0.17819	-0.164666	-0.135183	2019	1.2314	29.3378	4.094	59.171	1.09949e+10	6.29287e+07	-0.0775389	K	0.307406	0.00572343	0	47.4213	0	0
000711	-0.207639	-0.00638992	-0.141617	-0.108988	-0.244483	-0.0792483	-0.240268	2020	1.1918	21.7065	-6.279	56.4838	1.21182e+10	4.5572e+07	-0.120748	K	0.430162	0.00376063	0	45.0329	0	0
000711	0.00730992	0.00725854	-0.0939483	-0.193692	0.240762	0.440358	0.107054	2021	0.9954	-0.7862	-17.0249	72.6552	9.80391e+09	2.78865e+07	0.133095	K	0.12825	0.00284443	0	41.8205	0	0
000713	0.0674138	0.0421709	0.213494	0.197485	0.0893262	0.0671008	0.083423	2018	1.5837	14.9522	1.1701	37.1378	2.19291e+09	3.51853e+07	0.0197648	A	0.300744	0.016045	0	38.3716	1	0
000713	-0.0547684	-0.0757512	0.00891828	-0.00505434	-0.0637771	-0.0926567	-0.0407957	2021	1.8742	14.5018	2.8894	33.2118	2.6566e+09	7.14581e+07	0.0516055	A	0.0616412	0.0268983	1	30.8387	1	0
000716	-0.168921	-0.156719	-0.105295	-0.123886	-0.158455	-0.136102	-0.15033	2016	1.5281	32.5868	5.4129	38.4817	2.82475e+09	2.29073e+07	-0.0466024	S	0.398138	0.00810949	0	40.7176	0	0
000716	0.0117648	-0.0252261	0.0323708	0.0226496	0.0324762	-0.00229256	0.021486	2017	1.1619	23.332	-0.0049	41.5167	3.1157e+09	2.13145e+07	0.0429053	S	0.424694	0.00684101	0	37.3345	0	0
000716	-0.0173524	-0.0217028	-0.0147623	-0.00350038	-0.0365346	-0.0783347	-0.0286143	2020	1.1927	19.1888	2.789	46.4141	5.29904e+09	4.25905e+06	-0.00468887	S	0.410575	0.00080374	0	33.3641	0	0
000716	-0.0052804	0.00145862	0.0174465	-0.00210271	0.00272454	-0.069201	0.0142688	2021	1.001	19.2922	2.3848	46.8068	5.21412e+09	3.82582e+06	-0.0214055	S	0.0847318	0.000733743	0	32.7818	0	0
000717	0.0758743	0.0704079	0.0816069	0.0751205	0.100108	0.0741449	0.0823608	2016	0.1929	-12.3861	-11.655	97.8569	1.65603e+10	482647000	0.163071	C	0.583342	0.0291448	1	53.6	1	0
000717	0.00827496	0.0172989	-0.0392797	0.013793	-0.0777455	-0.086228	-0.0447977	2017	0.306	4.6261	3.12	96.9384	1.49756e+10	467068000	0.160166	C	0.472226	0.0311887	1	59.4034	1	0
000717	-0.00935299	0.0143996	0.000217599	-0.0333263	0.0272043	0.0367862	0.0241909	2018	0.3944	13.2641	19.3063	79.3792	1.44154e+10	413037000	0.0469436	C	0.309433	0.0286525	1	57.1907	1	0
000717	-0.159502	-0.157845	-0.147288	-0.149901	-0.185751	-0.197898	-0.156888	2019	0.5265	17.68	22.8333	62.3936	1.64268e+10	1.31818e+09	-0.100838	C	0.271055	0.0802458	1	59.0561	1	0
000720	0.00803014	0.0161701	-0.00963743	-0.0117643	0.00403478	0.0288679	0.010157	2016	0.4655	16.4744	6.809	76.5473	5.38256e+09	1.01359e+06	-0.0285597	D	1.19447	0.000188311	0	19.6569	1	0
000720	-0.0259447	-0.0867211	-0.0885007	-0.0354152	0.00461818	-0.0148929	-0.0790302	2017	0.4395	12.4967	2.5164	77.5646	5.35461e+09	285232	-0.0921252	D	1.21363	5.32685e-05	0	45.6737	1	0
000723	-0.00549516	-0.0129765	-0.000458656	-0.00111493	-0.0299713	-0.0230687	-0.00483888	2017	0.9807	30.6409	8.1408	41.2597	1.25963e+10	3000000	0.0373397	C	0.377314	0.000238166	0	83.5562	0	0
000723	0.0328724	0.0192043	0.0247712	0.0131137	-0.0290812	-0.0340031	0.0445299	2018	1.1614	25.1146	13.0553	39.1882	1.38176e+10	7000000	0.0568164	C	0.296945	0.000506599	0	81.182	0	0
000723	-0.0525481	-0.0653027	-0.0892174	-0.0484978	-0.0535022	-0.136246	-0.0932676	2021	0.6218	21.3227	6.1933	55.5294	2.53131e+10	3.26019e+07	0.0811698	C	0.0804181	0.00128794	0	57.6586	0	0
000725	-0.0898319	-0.0802606	-0.0378136	-0.0300325	-0.121427	-0.138473	-0.0976129	2017	2.197	17.8675	2.2373	55.1437	205135011042	4139435892	0.0281153	C	0.422754	0.0201791	0	41.335	1	1
000725	0.109984	0.258961	-0.00635429	-0.00666896	0.108622	0.250196	0.110299	2018	2.0062	25.0724	5.0105	59.2813	256108741849	6972095396	-0.0161169	C	0.340473	0.0272232	1	37.6099	1	1
000725	0.00126348	-0.0303654	-0.0168446	0.0123233	-0.0743044	-0.153989	-0.0279044	2020	1.3326	15.1761	0.6793	58.5627	340412203308	8748156031	0.00890497	C	0.433925	0.0256987	1	39.9058	1	1
000725	-0.000968427	-0.00259119	0.00459657	0.0057809	-0.00975244	-0.0213295	-0.00215276	2021	1.2289	19.7189	2.28	59.1291	424256806331	9441596318	0.0490608	C	0.0874528	0.0222544	1	27.4755	1	1
000726	0.0238674	0.0542592	0.00312909	0.00798152	0.00391374	0.0362243	0.019015	2019	1.4683	29.3298	9.7437	26.6844	1.05378e+10	2.89395e+08	0.0155131	C	0.288736	0.0274627	1	47.7141	0	0
000726	-0.0965476	-0.102141	-0.0828593	-0.0770434	-0.117356	-0.136819	-0.102363	2020	1.3278	29.5642	10.7835	30.1725	1.18854e+10	3.16575e+08	-0.0796628	C	0.34925	0.0266356	1	39.6102	0	0
000726	0.0986665	0.105207	0.0726398	0.0741598	0.0525732	0.0484662	0.0971466	2021	2.6848	21.3258	1.0623	33.2915	1.21299e+10	2.31265e+08	0.0208321	C	0.0794701	0.0190657	0	36.24	0	0
000727	-0.0171328	-0.0257477	-0.0054756	0.00452056	-0.0192152	-0.020766	-0.0271289	2016	0.5778	5.7709	-0.3473	42.9146	3.19646e+10	3.24156e+07	0.000452498	C	0.466277	0.00101411	0	56.676	1	1
000727	-0.0941527	-0.0921372	-0.0325359	-0.0374295	-0.0893193	-0.0948971	-0.0892591	2017	0.8732	2.8381	0.5943	45.8285	3.37921e+10	3.06212e+08	-0.000432053	C	0.448828	0.00906166	0	50.7451	1	1
000727	0.0238968	0.134497	-0.0344209	-0.0251371	-0.0143641	0.0898261	0.0146129	2018	0.8163	-3.678	1.549	45.6457	3.37765e+10	2.85688e+08	-0.0291964	C	0.380667	0.00845819	0	51.4104	1	1
000727	-0.168058	-0.148749	-0.0349622	-0.0285306	-0.178916	-0.193287	-0.17449	2019	0.8332	-15.0838	-3.1895	48.0226	3.21936e+10	4.79323e+08	-0.144831	C	0.394539	0.0148887	0	52.5711	1	1
000727	-0.0162624	-0.0329862	-0.000595223	-0.0142058	-0.0152007	-0.0336393	-0.00265185	2020	0.3676	-29.9365	-33.7083	67.1794	2.14693e+10	3.49998e+08	0.284044	C	0.645047	0.0163023	0	50.5666	1	1
000731	-0.0128243	-0.0141154	0.00968129	-0.00605722	0.0105616	0.0211955	0.00291418	2017	0.9417	9.9678	-4.0622	45.8739	4.74203e+09	3.53046e+06	0.087594	C	0.46557	0.000744504	0	20.4015	1	0
000731	0.0346416	0.0398771	0.0115529	0.0205412	0.026133	0.00121575	0.0256533	2018	1.2288	24.634	5.0129	37.9162	4.37352e+09	1.88653e+06	0.0229556	C	0.331073	0.000431353	0	20.3776	1	0
000731	-0.0333635	-0.0353436	-0.0557671	-0.0129067	-0.132842	-0.161843	-0.076224	2021	2.1683	15.8384	3.2578	25.8321	4.00416e+09	6.20477e+06	0.112706	C	0.0769473	0.00154958	0	23.32	1	0
000733	0.0769785	0.0154026	0.101788	0.0548878	0.0704638	0.00137014	0.123878	2020	3.0463	44.3761	4.7804	38.6039	8.7666e+09	2.82271e+08	0.0305535	C	0.359109	0.0321985	1	63.7198	1	1
000733	-0.0444774	-0.0869892	-0.048971	-0.0115631	-0.0556776	-0.0432255	-0.0818853	2021	2.8664	53.5715	8.6915	33.33	8.95803e+09	3.73246e+08	0.0943031	C	0.0579506	0.0416661	1	63.7794	1	1
000735	-0.00125821	0.00211707	-0.00327857	-0.00378975	0.00939253	0.00658043	-0.000747042	2016	1.497	17.7826	3.0077	59.3408	4.5026e+09	2.03609e+06	0.00592333	A	0.379683	0.000452203	0	48.084	0	0
000735	-0.207561	-0.282671	-0.0450321	-0.0844252	-0.138181	-0.122353	-0.168168	2017	2.0318	29.4039	2.3577	42.7212	6.18466e+09	3.38609e+06	0.0098823	A	0.343067	0.000547498	0	34.9079	0	0
000735	-0.0596726	0.0101562	0.0333218	0.0302272	-0.0646793	0.0484662	-0.056578	2018	1.4911	30.6457	3.8079	40.5789	6.18219e+09	4.70185e+06	0.0407679	A	0.27902	0.000760548	0	24.4437	0	0
000735	0.0539863	-0.118168	0.0670452	0.0675326	0.0202469	-0.179439	0.0534989	2019	1.6694	24.7358	7.1485	35.2215	6.31525e+09	4.8166e+06	-0.05775	A	0.257975	0.000762694	0	23.6729	0	0
000735	-0.0209287	-0.0042735	-0.0246308	0.0113662	-0.0858068	-0.00382122	-0.0569257	2020	1.473	20.7855	1.0049	35.7066	6.54483e+09	5.31979e+06	0.00992565	A	0.348988	0.000812824	0	21.8728	0	0
000735	0.039026	0.0181121	0.0293088	0.0147252	0.0355188	3.57099e-05	0.0536095	2021	0.9961	16.2499	1.8711	49.0934	8.42886e+09	5.43258e+06	-0.0530416	A	0.067346	0.000644521	0	21.91	0	0
000737	0.0545851	0.0815101	0.0271376	0.0365553	0.0410945	0.0791536	0.0451674	2016	0.5927	20.7071	-4.7689	95.9733	3.01313e+09	6.45574e+06	0.0793605	C	0.512668	0.00214254	0	31.0134	1	0
000737	-0.226923	-0.15739	-0.0321906	-0.131828	-0.120583	-0.0725427	-0.127286	2017	0.6142	25.2141	3.4493	94.9834	2.79649e+09	1.1389e+07	-0.154101	C	0.445673	0.00407262	0	31.3001	1	0
000737	0.0849073	0.0517729	0.0461274	0.0534494	0.0835314	0.0665417	0.0775853	2018	0.5081	19.7893	-12.0051	111.103	2.61645e+09	6.71302e+06	0.26776	C	0.462737	0.0025657	0	31.3	1	0
000737	-0.114992	-0.11281	-0.0869642	-0.0742032	-0.12542	-0.113809	-0.127754	2019	0.8096	24.754	17.6633	74.911	1.57231e+09	6.70211e+06	-0.206748	C	0.292087	0.00426258	0	31.79	1	0
000737	-0.0409753	-0.0656073	0.00525273	0.0230286	-0.0942325	-0.12942	-0.0587512	2020	0.636	20.9904	0.7697	74.7243	1.57505e+09	6.65604e+06	0.0892471	C	0.443869	0.00422591	0	31.79	1	0
000737	-0.104038	-0.0730993	0.0219787	-0.0556173	0.0145934	0.035657	-0.0264418	2021	0.7851	21.2671	8.8301	59.1924	1.25592e+09	5.82824e+06	0.188232	C	0.0766286	0.0046406	0	31.79	1	0
000739	0.0380767	0.0493972	0.035286	0.0272831	0.0810402	0.063228	0.0460796	2016	0.9194	27.391	5.7539	55.2026	5.39494e+09	1.92479e+08	0.0114496	C	0.417769	0.0356776	1	59.2876	0	1
000739	0.0617404	0.0558958	0.0451369	0.0735846	0.0438891	0.031937	0.0332927	2018	1.1775	30.8352	7.0292	46.4079	5.69112e+09	2.42615e+08	0.0199275	C	0.322188	0.0426304	1	65.705	0	1
000739	0.074445	0.0698413	0.0186448	0.0472202	0.0451887	0.031977	0.0458695	2019	1.3952	31.9282	8.7195	41.8463	5.75077e+09	2.91706e+08	0.0320705	C	0.300308	0.0507247	1	71.3413	0	1
000739	-0.0842074	-0.043327	-0.030464	-0.0114942	-0.0413939	0.102429	-0.103177	2020	1.5451	32.3704	10.4222	42.2317	6.52259e+09	3.39827e+08	0.0401067	C	0.35516	0.0521	1	73.3586	0	1
000751	0.00880607	0.0170521	0.0312175	0.00854165	0.0382453	0.0296742	0.0314819	2016	1.3982	14.2134	3.7711	44.906	3.6429e+09	2.24544e+06	0.0107716	C	0.431376	0.000616389	0	26.8893	0	0
000751	-0.0384229	-0.0203468	0.0336875	0.0544792	-0.0572928	-0.0053156	-0.0592147	2017	1.3605	12.5376	4.3914	48.3367	4.14494e+09	4.32025e+06	0.0218589	C	0.4174	0.00104229	0	24.5271	0	0
000751	-0.0339742	-0.0329218	-0.0335906	-0.0196236	-0.0724594	-0.0830161	-0.0479412	2018	1.5253	9.057	6.4014	42.8925	4.16025e+09	5.56746e+06	-0.0399615	C	0.340968	0.00133825	0	24.0988	0	0
000751	-0.0286809	-0.0935341	0.00298491	-0.00628485	-0.010164	-0.0837001	-0.0194112	2019	1.1998	5.6763	3.0803	47.989	4.66995e+09	5.24388e+06	0.0336042	C	0.354378	0.0011229	0	24.1516	0	0
000755	0.180227	0.208488	0.104451	0.102628	0.226026	0.261334	0.18205	2018	0.563	-1.2141	5.2561	65.1815	2.00421e+09	8.13897e+07	-0.141897	C	0.886571	0.0406094	1	34.9	1	0
000755	-0.0646745	-0.0660833	-0.0113404	0.00221152	-0.0817815	-0.109737	-0.0782264	2019	0.3692	31.8896	6.5567	88.6016	9.18075e+09	4.10772e+06	0.00871275	C	0.837453	0.000447428	0	35.7773	1	0
000756	-0.0340006	-0.0452855	-0.0420241	0.00515211	-0.100403	-0.149491	-0.0811769	2017	0.7534	24.9412	4.7525	55.9729	4.72279e+09	1.06882e+08	0.0194229	C	0.411869	0.0226312	1	81.1074	1	1
000757	0.0400047	0.0538739	0.00500637	0.0108523	0.0539717	0.0575859	0.0341588	2016	2.1198	26.9579	2.3779	38.7735	8.92667e+08	7.85628e+06	0.0145295	C	0.818435	0.00880091	0	40.8358	1	1
000757	0.0921028	-0.0107849	0.122561	0.113257	0.0767049	-0.0594625	0.101407	2017	2.37	30.3211	4.2434	42.4839	9.96014e+08	1.03645e+07	0.0187549	C	0.781018	0.010406	0	41.0923	1	1
000757	0.0306416	0.0463691	0.0153612	0.023255	-0.003119	0.0102471	0.0227477	2018	2.0435	31.1618	5.6267	44.4176	1.1154e+09	1.32049e+07	0.0293213	C	0.683133	0.0118387	0	40.8203	1	1
000757	-0.121202	-0.118463	-0.13493	-0.102539	-0.163378	-0.170042	-0.153593	2019	1.5697	31.8092	8.5807	43.2746	1.23498e+09	1.97851e+07	0.0431845	C	0.65105	0.0160205	0	57.7436	1	1
000757	-0.0385741	-0.0458782	-0.0559562	-0.050556	-0.0663374	-0.111819	-0.0439743	2020	1.5932	10.6637	9.2907	46.1438	3.073e+09	2.3348e+07	-0.0268459	C	0.773859	0.00759779	0	59.8187	1	1
000757	-0.0616473	0.00045934	-0.0650779	-0.0661648	-0.0898706	-0.0610239	-0.0605603	2021	1.6478	9.9927	3.2009	43.8354	3.03034e+09	2.0206e+07	0.0122944	C	0.266044	0.00666791	0	59.4156	1	1
000758	-0.223224	-0.151741	-0.0922007	-0.0693867	-0.134801	0.0224849	-0.246038	2019	1.3958	13.1012	2.8377	63.1172	2.50984e+10	6.28908e+06	-0.0472033	E	0.6362	0.000250577	0	46.492	1	0
000758	-0.0254479	-0.0582682	-0.0629103	-0.0144343	-0.133655	-0.175988	-0.0739239	2020	1.0728	12.4394	-2.7936	65.8485	2.54734e+10	6.37735e+06	0.0423953	E	0.775212	0.000250354	0	46.5136	1	0
000759	-0.0825767	-0.101015	-0.0400436	-0.0427888	-0.0906725	-0.102084	-0.0798315	2020	0.5816	22.3278	0.8089	61.1966	9.21027e+09	1.44142e+06	0.00466908	F	0.841071	0.000156501	0	77.2165	1	0
000759	0.0372447	0.0351693	0.0405948	0.0273187	0.0420611	-0.0177916	0.0505207	2021	0.5891	23.8989	1.7021	63.7535	9.55729e+09	1.33343e+06	-0.00739037	F	0.277094	0.00013952	0	73.23	1	0
000761	-0.0133417	-0.0158215	0.0117545	-0.00301071	0.0220653	0.0362618	0.00142355	2016	0.6127	-1.9083	-6.4548	72.0229	4.44616e+10	1531589000	0.0889221	C	0.533247	0.0344474	1	79.1699	1	0
000761	-0.0600613	-0.0791949	-0.108789	-0.0847719	0.00126714	-0.0308486	-0.0840784	2017	0.7456	13.0338	3.5166	75.5066	5.41557e+10	1437398000	0.0149333	C	0.445821	0.0265419	1	74.2456	1	0
000761	-0.0880674	-0.0962341	-0.0700007	-0.0768806	-0.0864595	-0.12106	-0.0811876	2019	1.0213	9.8405	3.4776	67.0324	5.96325e+10	1495775000	-0.0078228	C	0.362451	0.0250832	1	81.4905	1	0
000761	-0.0013643	-0.00129829	-0.0660358	-0.0457272	-0.0385437	-0.0611198	-0.0216729	2021	1.0438	4.7091	1.6975	66.8489	6.50075e+10	1541000000	0.0368748	C	0.0968288	0.023705	1	77.9456	1	0
000762	-0.115031	-0.17599	-0.105756	-0.107077	-0.0979563	-0.173727	-0.11371	2017	4.8389	25.7377	2.1188	14.1493	2.92155e+09	4691.06	0.00375827	B	0.653146	1.60567e-06	0	35.8016	1	0
000762	0.0415022	0.0412658	-0.0233113	-0.0249014	-0.0193263	0.06107	0.0430923	2021	5.2315	6.2003	-2.5746	11.4166	2.72362e+09	1.25649e+06	0.0682977	B	0.203307	0.00046133	0	29.5924	1	0
000766	-0.0562225	-0.0651175	0.015307	-0.0250183	-0.0259348	-0.0208811	-0.0158972	2016	0.4394	51.1803	0.227	45.9446	4.15569e+09	7.9322e+06	0.00856393	C	0.41701	0.00190876	0	63.441	0	1
000766	0.055819	0.114993	0.0299406	-0.00434411	0.0996549	0.124749	0.0901037	2019	2.2076	83.7023	7.6756	20.8321	5.99707e+09	7.43179e+07	-0.413678	C	0.24679	0.0123924	0	38.9478	0	1
000766	0.156095	0.134404	0.0703248	0.0868905	0.153283	0.059489	0.139529	2020	1.8645	82.809	-36.7433	43.2534	4.69805e+09	8.78057e+07	0.366512	C	0.506942	0.0186898	0	33.3095	0	1
000766	0.102224	0.0535255	0.0232438	0.0530896	0.0223235	-0.049456	0.0723783	2021	2.0026	79.8254	-5.2274	53.6812	4.97708e+09	5.79165e+07	0.0796142	C	0.0761834	0.0116367	0	35.44	0	1
000767	-0.0184525	-0.0210741	-0.0143766	-0.0109252	-0.0290237	-0.0369103	-0.0219039	2019	0.564	5.5468	3.1603	83.9973	5.03885e+10	232127	-0.00524699	D	0.639178	4.60674e-06	0	69.1002	1	0
000767	-0.0650916	-0.124764	-0.0138128	0.0152109	-0.111694	-0.20885	-0.0941153	2020	0.4503	16.9433	3.3778	84.3162	5.0936e+10	186888	0.0025889	D	0.71714	3.66908e-06	0	68.12	1	0
000767	0.0984151	0.0713987	0.0422988	0.0558013	0.0937749	-0.0110754	0.0849125	2021	0.4819	20.3211	3.8452	84.8357	5.68539e+10	106901	-0.00473477	D	0.210657	1.88028e-06	0	65.87	1	0
000777	0.00817512	-0.0124854	-0.00451583	-0.00626127	-0.0124272	-0.020499	0.00992057	2017	2.3689	21.4115	5.6615	33.0283	1.92421e+09	3.82314e+07	-0.0339998	C	0.384737	0.0198687	0	30.8434	1	1
000777	-0.0378871	-0.0484233	-0.0246682	-0.0467489	0.073346	0.0774965	-0.0158064	2018	2.0778	16.8545	1.9172	37.7156	2.06623e+09	3.94654e+07	0.027073	C	0.347675	0.0191002	0	30.8867	1	1
000778	-0.0121766	-0.0326109	-0.0508798	-0.0459869	-0.015382	-0.027952	-0.0170694	2017	0.9231	5.509	3.263	62.5549	4.92718e+10	8.91934e+08	0.0131876	C	0.444302	0.0181023	0	49.0159	1	0
000778	0.00246078	-0.0047496	0.0246861	-0.00179402	0.0217821	0.0109521	0.0289409	2018	1.029	10.7993	4.2815	57.9449	4.90327e+10	9.84421e+08	0.0183953	C	0.362014	0.0200768	0	52.2497	1	0
000778	-0.0406239	-0.0292661	-0.0404295	-0.0399332	-0.0388878	-0.0472615	-0.0411202	2020	1.1359	14.0282	4.793	54.8986	4.9564e+10	8.27753e+08	0.00611152	C	0.412401	0.0167007	0	48.8134	1	0
000779	-0.0381645	-0.037875	-0.0617687	-0.0325092	-0.067449	-0.0461774	-0.0674241	2016	0.7615	7.7738	-10.1147	71.658	7.25752e+08	1.12245e+06	0.124781	C	0.516231	0.00154661	0	28.3608	1	0
000779	-0.0808267	-0.149724	-0.0073926	-0.0175707	-0.0558229	-0.149524	-0.0706486	2017	0.4224	7.8192	6.1976	69.5013	7.17518e+08	1.73151e+06	0.089698	C	0.412244	0.0024132	0	39.6661	1	0
000779	0.00987599	0.0138526	0.00937135	-0.00846607	0.00621722	0.00674125	0.0277134	2018	0.8512	14.7851	13.7472	53.0621	6.35062e+08	1.9279e+06	-0.0440587	C	0.294652	0.00303576	0	19.2954	1	0
000779	-0.138397	-0.179359	-0.0229539	-0.0347309	-0.143253	-0.184971	-0.126619	2019	1.0802	29.9569	12.08	61.7242	4.34063e+09	1.65806e+07	0.0144352	C	0.283463	0.00381987	0	71.8822	1	0
000782	-0.00149772	0.02862	-0.0411927	-0.0277105	-0.0456648	-0.0621434	-0.0149799	2016	1.4852	8.1416	3.04	43.3064	2.29742e+09	9.11775e+07	-0.0573721	C	0.440009	0.039687	1	39.9868	0	0
000782	-0.00761601	-0.0208713	-0.0487464	0.0105338	-0.0818402	-0.0939218	-0.0668962	2017	1.3428	7.6817	-2.2776	52.4044	2.54445e+09	7.79764e+07	0.0459873	C	0.460988	0.0306457	1	38.1926	0	0
000782	0.135069	0.229058	-0.0175706	0.0514953	0.166517	0.222351	0.066003	2019	1.3904	8.0559	2.8952	48.8762	2.89345e+09	1.26446e+08	-0.00459345	C	0.352494	0.0437008	1	31.4307	0	0
000782	-0.00193712	-0.0286106	0.0491087	0.0284154	0.0193915	-0.0802431	0.0187562	2020	1.3924	4.9801	2.5345	45.0844	2.66356e+09	1.05056e+08	0.0104436	C	0.424669	0.039442	1	31.06	0	0
000785	-0.0968772	-0.0820623	-0.0986925	-0.0654466	-0.181812	-0.100764	-0.130123	2020	0.8245	46.7644	21.6869	52.2795	3.37859e+10	5.27541e+07	-0.0512019	F	0.652797	0.00156142	0	82.576	0	0
000786	-0.0916804	-0.0599153	-0.0969298	-0.079948	-0.073304	-0.0723098	-0.108662	2017	1.7484	34.1832	12.5077	27.0822	1.43493e+10	2.16376e+08	0.0612085	C	0.339462	0.0150792	0	60.4442	1	0
000786	0.0142102	0.0872105	-0.00861989	-0.00401386	-0.0198108	0.0483608	0.0096042	2019	2.4432	35.3154	16.7374	19.3719	1.7908e+10	3.65582e+08	-0.116762	C	0.247668	0.0204144	1	69.365	1	0
000786	-0.0137912	0.0384843	-0.0368823	-0.0328203	-0.0159598	-0.0426343	-0.0178532	2020	1.0206	31.8571	3.4528	32.2458	2.14636e+10	4.21264e+08	0.0996504	C	0.385041	0.0196269	0	66.6326	1	0
000786	-0.0934976	-0.0950253	0.0155759	-0.0407004	-0.0337515	-0.0908015	-0.0372213	2021	1.4033	33.6844	15.4195	23.8294	2.29152e+10	6.72244e+08	0.0312177	C	0.0550593	0.0293362	1	61.8478	1	0
000788	-0.000136934	-0.00193359	0.00393468	-0.000656775	0.0115056	0.0087756	0.00445453	2016	1.4427	12.4593	2.4033	63.8146	3.12386e+09	1.29821e+07	-0.0028902	C	0.45476	0.00415578	0	45.4987	1	1
000788	-0.125333	-0.157823	-0.119155	-0.101297	-0.159055	-0.184353	-0.143191	2017	1.9878	19.3546	1.8408	44.2488	2.04178e+09	5.16615e+06	0.0114802	C	0.416383	0.00253022	0	45.9969	1	1
000788	0.0215754	0.0430249	-0.00384388	0.007323	-0.00665273	0.00908808	0.0104085	2018	2.0364	26.3944	1.9987	43.5803	2.07594e+09	1.32752e+07	0.00660155	C	0.342408	0.00639478	0	46.9569	1	1
000789	-0.12085	-0.112008	-0.00552587	-0.00823783	-0.134035	-0.139198	-0.118138	2019	1.3357	32.5522	26.0854	39.3845	1.00536e+10	3.55367e+06	0.0251076	C	0.231038	0.000353472	0	53.6919	1	0
000790	-0.0301497	-0.083218	0.0160208	0.00874513	-0.0410997	-0.075533	-0.022874	2016	1.6914	53.6516	-2.127	36.9928	9.25847e+08	3.2317e+07	0.126811	C	0.412153	0.0349053	1	21.3259	0	1
000790	0.0435568	0.0173703	-0.059412	-0.00585639	-0.023656	-0.0810237	-0.00999877	2017	1.8445	54.7423	11.0679	38.971	1.09103e+09	3.6896e+07	0.0821895	C	0.334083	0.0338174	1	19.0251	0	1
000790	0.0162886	0.0565881	-0.0594405	-0.0415243	-0.0343174	0.0233184	-0.00162768	2018	2.1746	52.6286	19.1449	36.7401	1.32606e+09	3.74039e+07	-0.109096	C	0.244322	0.0282068	1	18.1884	0	1
000790	-0.00932158	-0.0162893	0.0176211	0.00863517	-0.0128521	-0.0271563	-0.00033566	2019	3.348	65.3639	3.0632	22.9271	1.0841e+09	3.63964e+07	0.0302836	C	0.274369	0.0335728	1	18.3409	0	1
000790	0.029645	0.0639856	-0.0550263	-0.00921108	-0.048348	-0.0537476	-0.0161702	2021	4.0453	54.1271	3.2711	19.9611	1.14001e+09	2.68709e+07	0.0276282	C	0.060553	0.0235707	1	18.08	0	1
000792	-0.173177	-0.230326	-0.198932	-0.191328	-0.215354	-0.265585	-0.180781	2017	0.6904	42.681	1.8939	68.2063	8.29459e+10	1.11347e+07	-0.0527303	C	0.417229	0.00013424	0	63.4754	1	0
000792	-0.0296371	-0.0847648	-0.0797964	-0.0820242	0.0101369	-0.014523	-0.0274093	2018	0.5865	33.5157	-3.4053	73.0204	8.24185e+10	2.26176e+07	0.00981864	C	0.389587	0.000274424	0	62.4433	1	0
000792	0.0235213	0.0255763	0.0125088	0.0327508	-0.0042852	0.0149069	0.00327923	2019	0.3648	26.1849	-1.6637	74.9489	7.49974e+10	2.02843e+08	-0.556731	C	0.380192	0.00270467	0	58.1137	1	0
000792	3.10347	3.02634	2.94927	2.97132	3.07839	2.93248	3.08142	2020	0.3145	26.4738	-96.7884	229.013	2.25315e+10	1.14767e+08	2.13079	C	0.629716	0.00509363	0	66.7683	1	0
000792	0.0175972	0.0210044	-0.122008	-0.0637586	-0.0176014	-0.0614455	-0.0406524	2021	1.3978	41.3569	15.3136	73.8153	2.01098e+10	7.34693e+07	0.101467	C	0.0627128	0.0036534	0	66.1209	1	0
000795	-0.0692441	-0.0681489	-0.00205155	-0.00273552	-0.0832658	-0.0758826	-0.0685601	2016	1.6482	15.8384	-1.824	38.2267	1.92685e+09	5.05838e+07	0.0231667	C	0.452462	0.026252	1	55.9896	0	0
000795	-0.00144676	-0.0154919	0.0157059	0.00911861	-0.00179648	-0.012553	0.00514051	2017	3.4567	18.9164	2.7216	20.797	2.52509e+09	8.92456e+07	0.0259077	C	0.386588	0.0353436	1	56.0159	0	0
000796	-0.0558195	-0.00787658	0.00556028	-0.0182072	-0.0552881	-0.028753	-0.032052	2020	1.0355	20.3624	4.6121	60.2598	6.51496e+09	1.57085e+07	-0.0661017	F	0.445339	0.00241114	0	63.8256	0	0
000796	0.154518	0.356561	0.172059	0.0723695	0.122731	0.360363	0.254208	2021	1.1116	18.7067	-10.9013	70.9302	4.44729e+09	3.33396e+07	0.0378365	F	0.133657	0.0074966	0	62.88	0	0
000797	0.0813863	0.104764	0.081903	0.0621581	0.100528	0.0786465	0.101131	2021	1.651	37.6247	3.4906	74.763	2.33537e+10	8.50433e+06	-0.00987315	E	0.462272	0.000364154	0	56.12	1	0
000798	-0.0773697	0.0134072	-0.170718	-0.129353	-0.13603	-0.047021	-0.118735	2019	2.0378	5.8494	5.3595	24.4431	1.04618e+09	296961	-0.0341631	A	0.272335	0.000283854	0	64.5495	1	0
000798	0.0159877	-0.0201515	-0.0490498	0.000929055	-0.101958	-0.232006	-0.0339912	2020	1.4664	3.9952	2.2192	27.7772	1.12473e+09	248861	-0.153351	A	0.354115	0.000221264	0	63.22	1	0
000798	-0.163389	-0.0883362	-0.266071	-0.19264	-0.12055	-0.0665724	-0.236819	2021	0.7896	-19.6065	-12.8663	42.9809	1.14095e+09	2.13998e+06	0.0604455	A	0.0979323	0.0018756	0	63.22	1	0
000799	-0.00208036	0.0566239	-0.132212	-0.0331867	-0.137982	0.038999	-0.101105	2020	3.1458	77.7521	12.7999	24.7207	3.22858e+09	9.73644e+06	0.0543582	C	0.284349	0.0030157	0	50.9561	1	0
000799	-0.00732445	-0.0359859	0.00727907	-0.0189571	0.00321891	-0.0687438	0.0189117	2021	2.45	78.8704	16.5476	34.1222	4.33701e+09	1.08217e+07	0.0976229	C	0.0433741	0.00249519	0	54.7669	1	0
000800	0.0326779	0.0315456	-0.0018269	-0.000907225	0.0336176	0.0321513	0.0317583	2016	1.0005	20.5938	1.0962	51.5193	1.80385e+10	4.26521e+08	-0.0560163	C	0.446081	0.0236451	1	60.6016	1	1
000800	0.00550026	-0.0804654	-0.000843346	-0.0309634	0.0328743	-0.0399419	0.0356203	2017	0.9758	19.7471	-4.7772	59.7165	1.90489e+10	5.62045e+08	0.0653229	C	0.4692	0.0295054	1	57.8508	1	1
000800	-0.0917242	-0.139499	-0.117571	-0.109978	-0.133278	-0.159726	-0.0993175	2019	1.0307	20.9498	1.5626	56.3353	1.86282e+10	7.12759e+08	-0.00850119	C	0.353361	0.0382624	1	63.6208	1	1
000800	0.0211879	-0.0139686	-0.00240679	0.0205572	0.0414315	-0.0282382	-0.00177614	2020	0.9162	18.6886	0.0207	58.7124	1.96552e+10	1.07383e+09	0.0374406	C	0.436304	0.0546335	1	86.3084	1	1
000801	-0.0785285	-0.133946	-0.0263052	-0.0807705	0.173027	0.116348	-0.0240631	2017	1.7323	22.263	4.8669	53.2696	5.10864e+09	2.39441e+08	-0.0358342	C	0.406174	0.0468698	1	55.9549	1	1
000801	0.0681532	0.0835171	0.0387142	0.0385808	0.00809483	0.0206019	0.0682867	2018	1.7585	16.4546	0.5205	52.6438	4.99557e+09	1.89517e+08	0.0165576	C	0.366526	0.037937	1	55.6666	1	1
000801	-0.139947	-0.133668	-0.0158684	-0.00842603	-0.157846	-0.163818	-0.147389	2019	1.7162	19.2737	2.5212	55.0798	5.41239e+09	2.52126e+08	-0.0115993	C	0.345893	0.0465831	1	55.6035	1	1
000801	-0.0575324	-0.0562961	-0.0282017	-0.00243984	-0.0972652	-0.154213	-0.0832942	2020	1.6942	21.3185	1.3094	55.4058	5.46479e+09	2.5222e+08	0.00422618	C	0.419481	0.0461537	1	52.8569	1	1
000801	-0.00556108	-0.00408861	-0.068473	-0.0291054	-0.0792656	-0.116884	-0.0449287	2021	2.181	21.2788	2.3547	44.197	5.02513e+09	3.33131e+08	0.0125785	C	0.0809893	0.0662931	1	52.92	1	1
000803	-0.14246	-0.136681	-0.0557753	-0.038617	-0.187158	-0.162392	-0.159619	2019	0.7572	18.5234	6.4212	86.8883	1.31603e+09	576961	-0.110666	C	0.355238	0.000438411	0	70.1476	1	0
000803	-0.0515915	-0.107268	-0.00335169	0.000317338	-0.0392616	-0.115953	-0.0552606	2020	0.3734	31.2393	-28.9487	128.496	3.85775e+08	791102	0.520977	C	0.619671	0.00205068	0	57.6507	1	0
000803	-0.102402	-0.0810652	-0.0269675	-0.069914	-0.00897261	-0.00237264	-0.0594557	2021	0.3553	39.7094	7.0507	64.6695	1.81556e+09	7.43555e+06	0.02609	C	0.0754739	0.00409546	0	42.6782	1	0
000807	0.132088	0.0989162	0.120217	0.123929	0.120147	0.0593847	0.128375	2016	0.494	7.0477	2.1807	77.3096	2.92815e+10	1.42404e+08	0.00316263	C	0.478881	0.00486328	0	62.0139	1	0
000807	-0.181731	-0.153828	-0.0730629	-0.0601311	-0.245237	-0.268606	-0.194663	2017	0.5738	14.1664	3.4911	69.0959	3.19273e+10	4.35491e+08	0.0168968	C	0.440884	0.0136401	0	53.2274	1	0
000807	-0.0450957	-0.0379439	-0.0921168	-0.0834649	-0.0846929	-0.118823	-0.0537475	2018	0.5543	13.0319	4.6145	69.5278	3.58774e+10	6.59038e+08	-0.0590065	C	0.368919	0.0183692	0	50.0373	1	0
000807	-0.0777798	-0.0621416	-0.135003	-0.09681	-0.164715	-0.146457	-0.115973	2019	0.4637	7.1221	-2.5335	75.4381	3.75214e+10	7.85823e+08	0.0523973	C	0.40367	0.0209433	1	51.33	1	0
000807	0.0212222	0.174152	0.0118679	-0.0201863	0.0499183	0.210958	0.0532764	2020	0.442	13.3559	3.8792	68.2323	3.95795e+10	1.00306e+09	0.00997422	C	0.432066	0.025343	1	64.3227	1	0
000807	0.128648	0.148139	-0.0293905	-0.00362445	0.0909474	0.0752704	0.102883	2021	0.3487	14.198	4.9481	66.4574	4.10186e+10	1.17916e+09	0.0594229	C	0.0885121	0.0287469	1	57.8711	1	0
000810	-0.0223109	-0.0552992	0.00451901	-0.0128834	-0.00598718	-0.0302779	-0.00490847	2017	1.5518	21.203	9.3287	58.6625	6.58147e+09	2.33162e+08	-0.0594703	C	0.390004	0.0354271	1	62.534	0	0
000810	0.0797387	0.0589614	0.0188989	0.00115938	0.0881491	0.0778731	0.0974783	2018	1.4258	14.5881	2.0412	63.5543	7.57686e+09	2.75154e+08	0.0294534	C	0.370558	0.036315	1	60.734	0	0
000810	-0.0612541	-0.0633566	-0.134004	-0.0964533	-0.106357	-0.0846754	-0.0988043	2019	1.376	16.5902	4.1632	62.8159	8.34914e+09	3.71504e+08	0.0351339	C	0.347923	0.044496	1	62.7274	0	0
000811	0.0335766	0.0391243	-0.0304478	0.0047506	-0.0355611	-0.0523632	-0.00162177	2018	1.5744	28.2584	8.2498	48.694	5.55892e+09	1.10467e+08	-0.00620084	C	0.318536	0.0198719	0	48.5433	1	1
000811	-0.00850698	-0.1206	0.0347469	0.0282322	0.00705413	-0.101052	-0.00199229	2019	1.1739	29.249	6.3033	50.9518	6.05096e+09	1.14931e+08	0.0260504	C	0.319902	0.0189938	0	50.1846	1	1
000811	-0.04585	-0.0705676	0.00113063	0.020106	-0.0719307	-0.146711	-0.0648253	2020	1.5724	29.5452	8.4048	46.5657	7.43218e+09	1.28956e+08	-0.0309532	C	0.370257	0.0173511	0	44.1772	1	1
000812	-0.0209357	0.0825436	0.0218606	-0.0823693	0.114717	0.23763	0.0832942	2020	0.8046	35.5337	3.325	52.1175	2.99414e+09	2.88089e+07	0.0021499	C	0.397435	0.00962174	0	34.29	0	0
000813	1.8443e-05	0.00459804	0.01776	0.029592	0.00332328	-0.0358429	-0.0118135	2016	0.759	34.6693	4.1576	30.3912	1.97227e+09	901395	0.337939	C	0.400993	0.000457035	0	81.4427	0	0
000813	0.104142	0.0418628	-0.102739	-0.0773521	0.0966312	0.0464184	0.0787551	2019	7.6283	92.6267	18.7609	10.8104	5.92164e+09	8.66839e+07	-0.112811	C	0.182326	0.0146385	0	74.0037	0	0
000813	0.0291353	0.0112231	0.0339706	0.028396	0.0275345	-0.0536445	0.0347099	2021	11.6201	69.6253	5.2865	6.9751	6.39944e+09	5.60463e+07	-0.0348928	C	0.0415953	0.00875799	0	62.73	0	0
000815	-0.022899	-0.0148494	0.0137749	-0.0100419	-0.0113067	0.0185944	0.000917851	2016	0.646	5.4245	12.3952	97.5222	1.40694e+09	2.18477e+06	-0.101571	C	0.435497	0.00155285	0	70.4967	1	0
000815	-0.0634494	-0.112191	-0.082193	-0.0790982	-0.107073	-0.178948	-0.0665442	2017	3.0656	6.4243	0.7656	30.3169	2.86451e+09	3.20741e+06	0.00679698	C	0.418587	0.00111971	0	68.5763	1	0
000815	-0.037398	-0.0198623	-0.00493311	-0.0130815	-0.052982	-0.0382939	-0.0292496	2018	3.0432	14.4751	0.8845	27.7529	2.79769e+09	993385	0.0037531	C	0.342732	0.000355074	0	67.5103	1	0
000815	0.0776833	0.0549702	0.0146638	0.0564582	-0.0173397	-0.0650824	0.0358889	2021	2.348	11.3719	2.2063	31.3294	3.15404e+09	1.64827e+07	-0.0193498	C	0.0812001	0.0052259	0	48.77	1	0
000816	0.052446	0.0544225	0.0112325	0.0525844	0.0201788	0.00522857	0.0110942	2016	1.2606	10.3872	0.2627	43.2806	6.62641e+09	3.57854e+07	-0.0245097	C	0.453719	0.00540042	0	33.3142	0	1
000816	-0.0853493	-0.098087	-0.119246	-0.080138	-0.120348	-0.152716	-0.124457	2017	1.1478	14.7093	-2.3901	42.5401	6.47368e+09	6.99228e+07	-0.0157437	C	0.447394	0.0108011	0	34.2286	0	1
000816	0.0100274	0.0544106	0.0305943	0.0222896	-0.00596995	0.0647891	0.0183321	2018	1.0657	11.0152	-4.233	44.567	6.1661e+09	6.48709e+07	0.0480168	C	0.393365	0.0105206	0	26.96	0	1
000816	-0.110752	-0.0880562	-0.0782923	-0.0684764	-0.169673	-0.154687	-0.120568	2019	1.252	12.8898	0.9606	38.8959	5.57297e+09	4.01814e+07	-0.159908	C	0.350893	0.00721005	0	26.96	0	1
000816	-0.031748	-0.0539086	-0.0122769	-0.0209765	-0.0253116	-0.04624	-0.0230484	2020	1.2558	0.5091	-21.7561	38.4459	3.83166e+09	2.68093e+07	0.264979	C	0.561018	0.00699678	0	26.42	0	1
000818	-0.039007	-0.0325391	-0.0302697	-0.0295256	-0.057845	-0.0553659	-0.0397511	2017	1.9088	14.9312	4.2122	12.9885	2.66571e+09	5.12993e+06	0.0479871	C	0.386832	0.00192441	0	36.3972	1	0
000818	0.0179587	0.0225526	-0.0017618	0.00176055	0.00292184	0.032255	0.0144364	2018	0.7258	22.5561	9.821	31.4749	3.80224e+09	7.50977e+06	0.0748138	C	0.310383	0.00197509	0	38.0786	1	0
000818	0.16139	0.293721	0.176477	0.133425	0.156491	0.348157	0.204442	2019	0.7795	25.7646	15.9477	41.607	4.22162e+09	2.44823e+07	-0.0457905	C	0.278639	0.00579926	0	33.029	1	0
000818	0.0365766	0.0114149	0.0192906	0.00745409	0.0303731	-0.0483672	0.0484132	2021	1.1386	21.0585	6.5899	34.6245	4.82888e+09	6.06639e+07	0.116756	C	0.0738962	0.0125627	0	35.1235	1	0
000819	-0.0598916	-0.0559571	-0.0600796	-0.0650154	-0.0710517	-0.0392909	-0.0549558	2017	5.1986	11.4433	3.1327	13.8221	8.2732e+08	1630000	-0.0191433	C	0.377021	0.00197022	0	38.5046	1	0
000819	0.05575	0.0599766	0.0318931	0.0343908	0.0571258	0.120002	0.0532523	2018	4.4253	8.3228	-1.0853	16.3197	8.19959e+08	1530000	0.0772607	C	0.342394	0.00186595	0	39.2754	1	0
000819	-0.0410745	-0.0536383	0.0175914	0.00594155	-0.0767471	-0.108683	-0.0294246	2020	6.1218	11.0668	7.9239	12.8416	9.5776e+08	7.30951e+06	-0.0347684	C	0.342014	0.00763188	0	38.4806	1	0
000819	0.0187297	0.0727734	-0.0383591	-0.0174201	-5.17351e-05	-0.0548273	-0.0022093	2021	5.2295	9.8024	3.141	13.2037	9.99376e+08	6.36448e+06	0.0353804	C	0.0704327	0.00636845	0	38.83	1	0
000821	-0.110023	-0.0547478	0.0229845	-0.00853038	-0.0792639	-0.0241115	-0.0785084	2017	2.0955	28.9628	4.4652	36.767	2.95324e+09	5.67925e+07	0.024765	C	0.387228	0.0192305	0	39.6795	0	1
000821	-0.0111533	-0.00169646	-0.0190087	-0.0112945	-0.0551785	-0.0483992	-0.0188676	2018	1.8684	29.2597	6.0703	36.6061	3.0323e+09	7.49635e+07	-0.00106335	C	0.317955	0.0247216	1	32.0178	0	1
000821	-0.217808	-0.186341	-0.195321	-0.174302	-0.273606	-0.227205	-0.238826	2019	1.5132	21.2918	3.9976	44.0728	5.21612e+09	1.05227e+08	-0.122486	C	0.331167	0.0201734	0	31.975	0	1
000821	-0.0123489	0.00208264	-0.0036797	-0.017772	0.0262378	-0.0206868	0.00174341	2020	1.3609	23.5603	-9.5562	53.1847	5.01042e+09	1.51703e+08	0.115764	C	0.475181	0.0302775	1	31.84	0	1
000821	0.0642963	0.039152	0.0702577	0.0692995	-0.00618508	-0.0183808	0.0652544	2021	1.3133	20.048	1.1723	61.7966	6.25452e+09	1.5319e+08	0.0207277	C	0.0898601	0.0244926	1	32.0627	0	1
000822	-0.0570518	-0.0513644	-0.0725989	-0.0303329	-0.113752	-0.104155	-0.0993178	2020	2.1893	13.2109	4.603	26.2788	4.51871e+09	1.02472e+07	-0.089194	C	0.387151	0.00226773	0	43.9004	1	0
000822	-0.0496859	0.0706042	-0.0584844	-0.0547729	-0.0734758	0.036436	-0.0533974	2021	1.5901	5.2565	-7.1436	30.0277	4.30618e+09	4.58648e+06	0.19791	C	0.102236	0.00106509	0	49.3907	1	0
000823	-0.0383651	-0.00880004	-0.0402786	-0.0422971	-0.0663044	-0.0553862	-0.0363466	2016	1.9838	17.8216	3.6768	31.2977	4.61451e+09	1.15355e+08	0.0128734	C	0.414234	0.0249983	1	50.8708	1	1
000825	0.0838972	0.0536033	0.119632	0.106504	0.0530387	0.0369627	0.0970247	2016	0.5581	4.7407	-3.4033	69.5064	7.24478e+10	1.51991e+09	0.0671021	C	0.506045	0.0209794	1	70.9521	1	0
000825	0.186902	0.263413	0.140723	0.152189	0.186553	0.26816	0.175436	2017	0.5281	14.6314	3.2907	68.1353	7.25865e+10	2.01703e+09	0.0482781	C	0.440989	0.027788	1	67.7892	1	0
000825	0.0150069	0.0217519	0.0081524	-0.00228115	0.0410762	0.0492789	0.0254404	2018	0.5922	16.3131	7.7194	63.3015	7.44961e+10	1.90824e+09	0.00507557	C	0.346753	0.0256153	1	66.5523	1	0
000825	-0.102307	-0.118879	-0.0713494	-0.0647601	-0.131032	-0.151806	-0.108896	2019	0.7619	16.0523	8.7232	57.0826	7.18233e+10	2.21699e+09	-0.0393643	C	0.327337	0.0308673	1	68.5533	1	0
000825	0.0850142	0.0705136	0.0417419	0.0718977	0.054058	-0.0189276	0.0548585	2021	0.7819	11.2973	3.5763	51.0334	6.82983e+10	2.14816e+09	0.0653719	C	0.0870944	0.0314526	1	71.465	1	0
000826	-0.0686915	-0.154667	0.0151287	-0.00352308	-0.0687387	-0.195322	-0.0500397	2020	0.8167	25.7252	3.0193	62.1958	4.45339e+10	1.31235e+08	-0.0397318	C	0.461263	0.00294687	0	51.5482	1	0
000826	0.0336765	0.0257923	0.0651462	0.0243002	0.0589608	-0.0179768	0.0745226	2021	0.6851	20.7717	-1.8575	63.5028	4.23728e+10	1.35444e+08	-0.065218	C	0.11482	0.0031965	0	49.27	1	0
000829	0.0288183	0.0515208	-0.0273394	-0.00112325	-0.0579033	-0.0387806	0.00260215	2018	0.9568	4.3744	4.4833	79.5632	1.41589e+10	4.51898e+07	-0.032785	A	0.771697	0.00319162	0	57.4425	1	0
000829	0.04242	0.0289762	-0.00854138	0.00791513	0.0607063	-0.00184011	0.0259635	2019	0.9746	3.3115	-0.4012	80.4594	1.27083e+10	5.88949e+07	0.0230699	A	0.792529	0.00463435	0	55.7308	1	0
000829	-0.027758	-0.0385947	0.0378722	-0.00256107	0.0115984	-0.0201243	0.0126753	2020	0.9669	3.7184	1.9464	81.2624	1.35152e+10	8.44014e+07	0.00919802	A	0.87861	0.00624493	0	47.855	1	0
000829	-0.0745056	-0.0852777	-0.0436226	-0.0557374	-0.148567	-0.175079	-0.0623908	2021	0.9103	2.8593	2.1789	82.3985	1.42709e+10	8.29301e+07	0.0020255	A	0.302609	0.00581115	0	48.4945	1	0
000830	0.0552439	0.0378865	0.0317827	0.0274476	0.0453212	0.0754389	0.059579	2018	0.2219	26.0614	10.7473	62.2247	2.77747e+10	5.3758e+08	0.0396066	C	0.324769	0.019355	0	42.2801	1	0
000830	-0.105956	-0.0561609	-0.0322475	-0.00840288	-0.153052	-0.131275	-0.129801	2019	0.1688	28.3331	15.3897	60.466	2.77865e+10	7.49051e+08	-0.0495562	C	0.292178	0.0269573	1	40.5629	1	0
000830	-0.0916814	-0.195749	-0.0286265	-0.0271879	-0.113916	-0.203265	-0.0931201	2020	0.2147	18.6684	8.9115	62.5409	3.02103e+10	6.45633e+08	-0.0306631	C	0.397341	0.0213713	1	50.9085	1	0
000830	-0.050763	-0.0763943	-0.0288952	-0.0218501	-0.0481404	-0.0943848	-0.057808	2021	0.2635	15.8125	5.2008	54.8661	3.1874e+10	6.45721e+08	0.11844	C	0.0845266	0.0202585	0	54.7398	1	0
000831	0.0423897	0.0435994	0.0339595	0.0415643	0.0513767	0.0582299	0.034785	2016	31.2912	19.5129	-18.7735	3.0806	2.23681e+09	2.40075e+06	0.188415	C	0.440196	0.00107329	0	46.2455	1	0
000831	-0.0542041	-0.133045	-0.056514	-0.0589947	-0.0750409	-0.16938	-0.0517234	2017	14.9589	13.2831	2.993	5.2325	2.17883e+09	4.85059e+06	0.00592521	C	0.326265	0.00222624	0	43.4982	1	0
000831	0.0385817	0.0370756	0.0315347	0.0295596	0.014725	0.00139278	0.0405569	2018	22.917	11.7481	1.8216	3.5212	2.17555e+09	4.70685e+06	0.0326303	C	0.275519	0.00216353	0	43.4159	1	0
000831	0.0669257	-0.11339	0.0186062	-0.0259194	0.167298	-0.0407246	0.111451	2020	5.6279	11.1476	4.1794	16.6039	2.76569e+09	11320976	0.0618884	C	0.36464	0.00409337	0	43.0628	1	0
000833	-0.00136038	0.00655292	0.00805246	0.00163277	0.00659795	0.00150176	0.00505931	2016	2.9495	22.4682	7.5444	22.5619	3.4056e+09	3.43777e+07	-0.0286026	C	0.693718	0.0100944	0	56.8775	1	0
000833	-0.0225588	-0.0854348	-0.00307428	0.00235694	-0.0329711	-0.0747254	-0.02799	2017	2.934	13.9006	1.4605	23.0165	3.41917e+09	3.7792e+07	0.0107517	C	0.727001	0.011053	0	55.4646	1	0
000833	-0.042926	-0.0582397	-0.0409496	-0.0255943	-0.0793528	-0.123672	-0.0582814	2020	1.3133	7.4691	1.8269	36.6033	4.37518e+09	3.47348e+07	-0.0064064	C	0.750066	0.00793905	0	55.0039	1	0
000833	-0.109116	-0.142724	-0.150093	-0.104391	-0.116952	-0.168743	-0.154818	2021	1.325	4.2866	2.6747	41.4681	4.88056e+09	3.64835e+07	0.0419531	C	0.233146	0.00747528	0	55.6516	1	0
000837	0.027401	0.0879136	-0.00543284	-0.0104423	0.00610038	0.0703156	0.0324105	2016	1.5107	10.5996	-2.7974	48.614	6.73347e+09	1.23207e+08	0.036941	C	0.47264	0.0182977	0	40.7639	1	1
000837	-0.0278413	-0.0214546	-0.033591	-0.0371236	-0.0552724	-0.0581322	-0.0243087	2018	1.5482	17.2954	1.5209	58.679	8.70078e+09	1.52286e+08	-0.0306243	C	0.366306	0.0175026	0	36.6758	1	1
000837	-0.198989	-0.205627	-0.142343	-0.127176	-0.197718	-0.212772	-0.214156	2019	1.2142	15.7288	-2.2403	63.5443	9.05579e+09	1.80831e+08	0.00660077	C	0.380492	0.0199686	0	36.6516	1	1
000837	-0.0753305	-0.11641	-0.0121611	-0.0190465	-0.100097	-0.200909	-0.0684451	2020	1.2105	15.0387	-2.1794	65.9135	8.58416e+09	3.39317e+08	0.0524291	C	0.45566	0.0395282	1	35.61	1	1
000837	-0.0176654	0.00944986	-0.0108618	-0.0104941	-0.0631063	-0.0418148	-0.0180331	2021	1.175	20.1987	3.853	68.8666	9.2697e+09	2.24273e+08	0.0134435	C	0.0871041	0.0241942	1	49.5611	1	1
000838	0.00350911	-0.0290323	-0.147623	-0.0476928	0.0515261	0.065129	-0.0964209	2021	1.3908	17.4643	2.1721	83.9794	1.81736e+10	714685	-0.0437966	E	0.501712	3.93255e-05	0	61.84	0	0
000850	-0.0082913	0.0649364	0.00838887	-0.045311	0.0594147	0.116209	0.0454085	2019	0.7749	13.7187	3.1319	43.5232	7.57854e+09	8.34513e+07	0.0127107	C	0.345819	0.0110115	0	49.0971	1	0
000850	-0.00518689	0.0317534	-0.0239794	-0.00482688	-0.0643729	-0.0363856	-0.0243394	2021	2.0512	18.554	5.0472	38.6012	7.14722e+09	1.19621e+08	0.0283724	C	0.0763682	0.0167367	0	48.67	1	0
000851	-0.019394	-0.022019	0.032149	0.0417339	-0.0290419	-0.0229529	-0.0289789	2017	1.3692	6.3861	3.9124	58.1809	7.75764e+09	1.24278e+08	0.008726	C	0.843211	0.01602	0	18.6237	1	0
000851	-0.00237544	0.0376317	-0.064287	-0.0524673	-0.0921514	-0.0354778	-0.0141951	2018	1.3915	5.4961	4.4759	57.6465	8.16795e+09	1.11767e+08	-0.0188919	C	0.744592	0.0136836	0	15.0704	1	0
000851	-0.0477345	0.00706729	-0.146853	-0.0975225	-0.137948	-0.109288	-0.0970646	2019	1.425	6.5992	2.4321	55.2113	8.74011e+09	85840809	0.00337926	C	0.739023	0.00982148	0	15.0952	1	0
000851	-0.0235933	-0.0620528	-0.0222712	0.016575	-0.10735	-0.225112	-0.0624396	2020	1.4882	3.518	1.7366	58.09	9.33077e+09	1.19034e+08	-0.0153381	C	0.851321	0.0127571	0	13.3499	1	0
000851	0.0921257	0.0764808	-0.0423848	0.055192	0.0451206	0.0329471	-0.00545111	2021	1.2858	5.9499	-0.3316	63.1053	9.99868e+09	1.99389e+08	0.0136129	C	0.296811	0.0199416	0	16.4015	1	0
000852	-0.00652318	0.0140633	0.0293066	-0.00956023	0.0231027	0.0562431	0.0323436	2016	1.2189	19.1589	1.1547	63.7231	7.37834e+09	2.5364e+08	-0.11396	C	0.455412	0.0343763	1	72.454	1	1
000852	-0.169407	-0.280758	-0.127723	-0.106868	-0.183577	-0.272066	-0.190262	2017	1.0719	4.6634	-10.4261	71.8388	6.52013e+09	2.20853e+08	0.128291	C	0.527812	0.0338725	1	63.4815	1	1
000852	-0.089925	-0.0426047	-0.0512692	-0.0541615	-0.0926938	-0.0485427	-0.0870327	2018	1.0778	20.2722	1.8368	72.8646	6.99699e+09	2.52651e+08	0.000441075	C	0.374394	0.0361085	1	70.4046	1	1
000852	-0.180984	-0.168157	-0.131109	-0.120697	-0.216338	-0.208511	-0.191395	2019	1.0775	19.9588	1.7961	75.508	7.83665e+09	2.46197e+08	0.00108013	C	0.36604	0.0314161	1	63.1185	1	1
000852	-0.0407482	-0.0523088	-0.0523625	-0.0534637	-0.034763	-0.104997	-0.039647	2020	1.0648	19.6482	2.203	77.9779	8.85396e+09	4.10561e+08	-0.00198186	C	0.437553	0.0463703	1	62.2982	1	1
000852	0.179381	0.177436	0.095753	0.124372	0.117205	0.116144	0.150762	2021	1.0851	20.0559	2.0596	76.07	8.20469e+09	3.86057e+08	0.00437295	C	0.0925595	0.0470532	1	60.92	1	1
000856	-0.0557913	-0.10456	-0.0474076	-0.0350246	-0.077349	-0.122878	-0.0681742	2016	0.8955	3.6437	-7.245	86.7773	2.23809e+09	1.313e+07	0.102815	C	0.541736	0.00586661	0	46.3065	1	0
000856	-0.0715775	-0.0325739	-0.0702029	-0.0650904	-0.0405395	-0.0570524	-0.07669	2017	1.095	8.6086	1.4348	78.7845	1.64709e+09	1.11459e+07	-0.00553984	C	0.462185	0.00676703	0	36.9506	1	0
000856	-0.0820714	-0.0865007	-0.00712891	0.00265276	-0.105644	-0.113851	-0.091853	2018	0.9412	7.8181	1.9404	80.2419	1.84036e+09	1.70789e+07	0.0044601	C	0.392435	0.00928019	0	33.6469	1	0
000856	0.00102102	-0.0133616	-0.023863	-0.0237425	0.0220428	0.00501526	0.000900486	2019	0.9797	5.0234	1.8949	78.9144	2.07173e+09	2.28458e+07	-0.000259782	C	0.383332	0.0110274	0	30.8806	1	0
000856	-0.0803277	-0.107228	-0.0380878	-0.0467991	-0.0560749	-0.0507137	-0.0716164	2020	0.9393	4.7241	2.4803	80.4702	2.30629e+09	2.59722e+07	-0.00810263	C	0.455146	0.0112615	0	30.4364	1	0
000856	0.0139328	-0.0373056	0.00676864	0.00231122	0.00383305	-0.0272794	0.0183902	2021	0.9151	4.8758	0.8259	82.3262	2.48756e+09	2.21553e+07	0.00114707	C	0.103262	0.00890645	0	34.2832	1	0
000858	0.100559	0.139739	0.0431507	0.0591413	0.149718	0.191444	0.0845685	2018	3.9629	72.0073	18.7899	22.9099	7.09226e+10	7.78404e+07	0.0525951	C	0.216558	0.00109754	0	73.8427	1	0
000858	-0.0692528	-0.118439	-0.0755938	-0.0802448	0.0284492	0.00555951	-0.0646018	2020	3.2172	74.4558	23.5747	28.4791	1.06397e+11	1.2636e+08	0.0234781	C	0.246735	0.00118763	0	77.9475	1	0
000859	0.00772402	0.0213143	0.0230164	0.00504682	-0.000112878	-0.055238	0.0256936	2016	2.1866	8.8157	1.0627	24.4063	1.93808e+09	4.66789e+07	0.00591768	C	0.430872	0.0240852	1	26.3165	1	0
000859	-0.018567	-0.0372275	-0.0344454	-0.0222591	-0.0199041	-0.0314284	-0.0307533	2017	2.3437	10.392	0.9382	29.4365	2.08886e+09	4.89239e+07	0.018978	C	0.417281	0.0234214	1	25.722	1	0
000859	0.00797609	-0.0311631	-0.00111938	-0.00217433	0.000900903	-0.0514615	0.00903105	2018	2.9163	10.1859	2.2812	29.71	2.1469e+09	4.12475e+07	0.0161965	C	0.342383	0.0192126	0	27.764	1	0
000859	-0.0626873	-0.0399878	-0.0865021	-0.0552637	-0.0691438	-0.0238045	-0.0939257	2019	2.8044	10.0453	4.5311	24.6997	2.10953e+09	4.44272e+07	-0.0104786	C	0.31978	0.0210602	1	28.7879	1	0
000859	0.0503297	0.0132514	0.0833226	0.0745444	0.0484374	0.000503255	0.0591078	2020	2.6908	12.7184	3.4251	23.7929	2.17047e+09	4.92343e+07	0.0143163	C	0.388717	0.0226837	1	27.7407	1	0
000859	-0.0505322	-0.0309051	0.00688662	0.0203381	-0.0637854	-0.0561707	-0.0639837	2021	1.5779	16.05	4.5273	42.8285	3.05565e+09	5.231e+07	0.054074	C	0.0800249	0.0171191	0	29.73	1	0
000860	0.0160484	0.0201359	0.0523953	0.033025	0.0797827	0.115934	0.0354188	2018	1.6934	33.9231	4.2945	61.2907	1.8412e+10	1.08556e+07	0.0178566	A	0.338459	0.000589591	0	69.4662	1	0
000860	-0.189046	-0.178313	-0.178317	-0.171799	-0.231334	-0.221604	-0.195565	2021	1.5361	28.3649	4.2863	64.1382	2.16734e+10	1.54109e+07	-0.0149958	A	0.0814522	0.00071105	0	57.1058	1	0
000861	0.00575954	-0.0321444	0.0413319	-0.00202088	0.10369	0.0265409	0.0491124	2020	1.9003	37.1039	4.6241	64.4627	1.10161e+10	1.20853e+06	-0.00975958	C	0.424969	0.000109706	0	43.4762	0	0
000861	0.0704121	0.0551195	0.0584777	0.0469792	0.127003	0.0558201	0.0819106	2021	1.2636	49.2697	2.8847	60.3457	1.0375e+10	667919	-0.0609042	C	0.0874596	6.43779e-05	0	41.73	0	0
000862	-0.0295478	-0.0125392	-0.014737	-0.0178592	-0.0453743	-0.0183213	-0.0264256	2016	0.921	31.3213	3.0865	81.5679	9.36188e+09	1.18039e+07	0.0135154	C	0.722741	0.00126085	0	54.7678	1	1
000862	-0.149461	-0.1639	-0.140002	-0.139903	-0.222502	-0.263373	-0.14956	2017	1.8227	29.3218	3.9088	70.695	1.00151e+10	1.85803e+07	-0.0195735	C	0.682429	0.00185523	0	63.6846	1	1
000862	0.389484	0.578674	0.195678	0.211194	0.311006	0.502547	0.373968	2018	1.2506	30.6878	1.2441	70.2639	9.17883e+09	4.34023e+06	0.026677	C	0.614843	0.000472853	0	52.6432	1	1
000862	0.0624203	0.133829	-0.0596522	0.0228343	-0.100576	-0.0893083	-0.0200662	2021	0.8804	29.0851	3.5731	69.9399	8.93398e+09	874495	0.00657042	C	0.19693	9.78841e-05	0	41.36	1	1
000868	-0.286123	-0.332647	-0.199489	-0.197226	-0.339467	-0.398749	-0.288386	2017	1.0627	-18.0356	1.7956	83.7881	9.07841e+09	1.54474e+08	-0.032368	C	0.476628	0.0170155	0	40.005	1	1
000868	-0.170801	-0.149095	-0.227166	-0.192734	-0.228436	-0.208375	-0.205234	2018	1.0283	10.1209	-2.7648	85.7071	7.97881e+09	1.41377e+08	-0.07706	C	0.417181	0.017719	0	41.8431	1	1
000868	-0.141186	-0.225475	-0.0456978	-0.0523438	-0.0838334	-0.235489	-0.13454	2019	0.9378	4.7191	-8.7344	93.6299	7.13147e+09	1.24858e+08	0.130666	C	0.447097	0.017508	0	40.78	1	1
000868	-0.0770002	-0.132014	-0.0295674	-0.0648848	0.0115338	-0.06168	-0.0416827	2020	0.8775	16.0698	2.4112	90.3773	5.25843e+09	1.01904e+08	0.0116726	C	0.451081	0.0193791	0	40.49	1	1
000868	0.0159897	0.00639313	0.0633052	0.0301692	0.0585219	-0.00451067	0.0491257	2021	0.9266	12.5743	3.24	88.0824	5.11189e+09	1.20251e+08	-0.0718096	C	0.0969399	0.0235239	1	38.64	1	1
000869	-0.0529503	-0.0781416	-0.0335376	-0.0322555	-0.0544172	-0.0675197	-0.0542324	2020	2.0256	62.4828	11.6549	22.4876	13647932568	6041116	-0.0455732	C	0.30652	0.00044264	0	62.9461	0	0
000875	0.00859626	0.0135602	-0.00628921	-0.000762556	0.00448562	0.00407121	0.0030696	2016	0.2904	20.9208	4.0818	79.2261	2.28725e+10	8691700	-0.0046016	D	0.73309	0.000380007	0	32.9116	1	0
000875	-0.028071	-0.033605	-0.044918	-0.0466161	-0.0386763	-0.0561147	-0.0263729	2017	0.4186	20.1308	2.929	71.4043	3.00734e+10	10278700	-0.0119042	D	0.713423	0.000341787	0	48.0254	1	0
000875	0.00848268	-0.00434082	0.0080318	0.0172997	-0.00821392	-0.0122416	-0.000785213	2018	0.2681	11.0099	1.4341	75.9198	3.5181e+10	5322400	0.0129198	D	0.651711	0.000151286	0	43.684	1	0
000875	0.0704235	0.0363954	0.0113036	0.0133074	0.0251538	-0.0133798	0.0684197	2020	0.5561	22.5614	4.3678	74.738	4.22414e+10	37643200	0.00700845	D	0.69264	0.000891145	0	33.7907	1	0
000876	-0.0320995	0.0133922	-0.139769	-0.138526	-0.0554843	-0.0455814	-0.0333422	2019	0.7361	8.731	7.2701	42.9838	4.79438e+10	9.49532e+07	0.0668565	C	0.331567	0.00198051	0	70.7417	0	0
000876	0.109721	0.0334712	0.0332821	-0.00974851	0.140591	0.0355795	0.152752	2021	0.9103	10.6078	8.0303	53.0617	1.09443e+11	2.67314e+08	-0.128324	C	0.0798621	0.00244248	0	66.3702	0	0
000877	0.0201997	-0.0288862	-0.0913038	-0.0604489	-0.0185624	-0.0823733	-0.0106552	2017	0.4028	21.5382	2.5978	63.294	1.84721e+10	193010000	0.00975604	C	0.434241	0.0104487	0	50.1678	1	0
000877	0.0985441	0.0849151	0.0517834	0.0705659	0.0816333	0.0631335	0.0797616	2018	0.5583	29.0014	4.2975	55.2349	1.84664e+10	228607000	0.0398061	C	0.345261	0.0123796	0	50.889	1	0
000877	-0.0910549	-0.102516	-0.0575747	-0.0253591	-0.119767	-0.159568	-0.12327	2019	0.5855	36.1761	10.9433	46.1093	1.70335e+10	189600000	0.0210694	C	0.293969	0.011131	0	58.7828	1	0
000877	-0.0590956	-0.0545818	-0.0409753	-0.0402018	-0.116032	-0.0855207	-0.0598692	2020	0.8926	36.5981	15.611	33.6432	1.52782e+10	7.33491e+07	-0.00823124	C	0.325475	0.00480089	0	54.099	1	0
000877	0.122094	0.0983316	0.0901577	0.10706	0.083748	0.0387016	0.105192	2021	1.3356	37.2638	14.6639	24.4517	1.49831e+10	2.51718e+08	-0.00589799	C	0.0552968	0.0168001	0	48.4534	1	0
000878	0.0706066	0.0685004	0.0973485	0.0851176	0.16739	0.14517	0.0828374	2016	0.7683	2.906	3.1488	72.9198	2.3309e+10	663400000	0.00778865	C	0.472945	0.0284611	1	56.326	1	0
000878	-0.141026	-0.121551	-0.0685263	-0.0187625	-0.197563	-0.203948	-0.19079	2019	1.011	7.6334	4.3017	70.1901	3.72645e+10	950382482	0.0150339	C	0.362932	0.0255037	1	64.6311	1	0
000878	0.0862625	0.0925751	-0.00638847	0.0349946	0.0141083	-0.016308	0.0448794	2021	1.16	5.9667	4.8591	70.4395	3.98377e+10	8.45705e+08	0.00647326	C	0.0910669	0.0212288	1	48.3667	1	0
000880	-0.0888258	-0.0719412	-0.105044	-0.0726553	-0.0251414	0.0194062	-0.121215	2018	0.7032	14.4015	0.4927	63.0787	3.61633e+09	1.22172e+08	0.00539055	C	0.382054	0.0337833	1	56.2603	1	1
000880	-0.0730548	-0.0791586	-0.083181	-0.0642733	-0.0842164	-0.0974728	-0.0919625	2019	0.7439	15.3975	0.8506	64.6903	3.88697e+09	1.49036e+08	0.00907378	C	0.369446	0.0383425	1	55.42	1	1
000881	-0.0606901	-0.0728426	-0.100652	-0.105835	-0.097035	-0.152608	-0.0555069	2019	1.7159	18.4831	4.8187	48.8125	1.18176e+10	2.6223e+08	-0.017745	S	0.332078	0.0221898	1	54.1705	1	0
000881	-0.0970235	-0.0682235	0.0341877	-0.0159305	0.0266213	0.195443	-0.0469052	2020	1.7225	15.3601	2.6752	46.0769	1.14284e+10	2.63744e+08	0.0146406	S	0.411695	0.023078	1	53.0986	1	0
000885	-0.119054	-0.066033	-0.0529152	-0.0627493	-0.128409	-0.043606	-0.10922	2017	0.4335	25.3367	3.1457	54.1192	6.31265e+09	1.53563e+06	0.0322838	C	0.95172	0.000243262	0	71.4217	1	0
000885	0.138418	0.145829	0.0284226	0.051532	0.102225	0.0787381	0.115308	2021	0.7585	38.1205	9.0598	60.4563	1.32992e+10	970874	0.0297644	C	0.303011	7.30024e-05	0	68.9218	1	0
000887	-0.0336227	-0.00246966	-0.0410094	-0.0362315	-0.0362475	-0.0255588	-0.0384006	2018	2.3047	28.4001	10.7426	49.4019	1.53486e+10	4.55877e+08	0.00146952	C	0.304332	0.0297015	1	58.0764	0	1
000887	0.0320908	0.0456637	0.0321475	0.0886691	-0.0125421	-0.0918809	-0.0244308	2020	2.2025	25.3367	5.1348	50.5901	1.81253e+10	5.70629e+08	-0.00507539	C	0.38951	0.0314825	1	51.1778	0	1
000887	-0.027993	-0.0919908	-0.149538	-0.0949071	-0.161725	-0.213865	-0.0826235	2021	1.8872	22.6517	4.2695	52.5101	1.89229e+10	5.05635e+08	0.0270807	C	0.0799098	0.0267208	1	53.419	0	1
000889	0.0035953	0.0105646	0.0134497	-0.00085389	0.00308619	-0.0049382	0.0178989	2016	2.7729	22.3257	9.9675	33.6776	3.39316e+09	51485613	0.0203694	F	0.731777	0.0151733	0	68.0894	0	0
000889	-0.122707	-0.0521419	-0.016535	-0.00133714	-0.157898	-0.0815702	-0.137905	2019	1.3699	19.8205	7.1538	32.3518	5.3255e+09	104591101	-0.230755	F	0.639995	0.0196397	0	61.4867	0	0
000889	-0.0383025	-0.00292189	0.000139892	-0.0108744	-0.0346745	-0.019352	-0.0272883	2020	1.2861	14.5563	-25.4171	40.5612	3.9076e+09	89579005	0.323948	F	0.988274	0.0229243	1	49.176	0	0
000889	0.0479506	0.0443021	0.114867	0.0134113	0.0771137	-0.0156369	0.149406	2021	1.2931	13.2359	2.5315	36.9928	3.71919e+09	7.95682e+07	-0.529607	F	0.247519	0.021394	1	37.4	0	0
000890	-0.0152641	-0.0138371	-0.0187883	-0.0209826	0.00977434	0.0108089	-0.0130698	2016	1.0373	13.4782	2.3443	61.4575	2.97924e+09	1.02726e+07	0.043458	C	0.454716	0.00344806	0	43.5235	0	0
000890	-0.0187788	-0.00180331	-0.0888649	-0.0736418	-0.0667173	-0.0901514	-0.0340019	2018	1.0287	17.3592	2.9477	90.2418	9.68805e+09	2.31831e+07	-0.027677	C	0.384433	0.00239296	0	40.997	0	0
000890	0.10981	0.210571	0.064686	0.0156132	0.244754	0.419035	0.158882	2020	0.9343	-33.8618	-12.2423	103.097	4.7881e+09	967038	0.165945	C	0.555519	0.000201967	0	45.07	0	0
000893	-0.00614986	-0.00811007	-0.0085131	-0.00243804	0.0821791	0.137609	-0.0122249	2016	1.2462	0.3528	1.0936	26.7756	6.35122e+09	2.70533e+06	-0.00388272	C	0.447633	0.000425954	0	69.3472	1	1
000898	-0.0188798	-0.0147642	-0.00526809	-0.00383596	0.0211187	0.0180223	-0.0203119	2016	0.5487	6.2359	-2.854	50.6964	88596000000	1331000000	0.0700144	C	0.485941	0.0150233	0	88.4893	1	0
000898	0.086224	0.0983763	0.0982529	0.0787313	0.0739847	0.0803992	0.105746	2017	0.6979	13.296	3.2355	48.5767	88069000000	1002000000	0.0461229	C	0.42681	0.0113774	0	85.9093	1	0
000898	-0.0111027	0.00938936	-0.024401	-0.0081916	-0.00389909	0.0266439	-0.0273121	2018	0.8634	13.7196	7.4901	43.516	89204000000	1366000000	0.0130263	C	0.335673	0.0153132	0	87.1945	1	0
000898	-0.0575352	-0.117912	-0.0350741	-0.041224	-0.0791575	-0.137997	-0.0513853	2019	0.8217	16.1958	12.7078	41.7211	90024000000	1500000000	-0.070559	C	0.299987	0.0166622	0	86.287	1	0
000898	0.0289975	0.0394457	-0.0728719	-0.0770487	-0.00444021	-0.01671	0.0331743	2021	0.8308	9.2148	3.6803	38.8297	88046000000	1575000000	0.0574927	C	0.0844315	0.0178884	0	81.0863	1	0
000899	-0.0351476	-0.0617147	-0.00796351	-0.0208142	-0.060881	-0.106215	-0.0222968	2021	0.8834	20.7794	5.8159	36.9682	7.98856e+09	2.87711e+07	-0.0731329	D	0.180326	0.00360153	0	73.66	1	0
000901	0.0116696	0.0309636	0.0163853	0.00667946	0.00268897	0.0310137	0.0213754	2016	2.6337	20.5298	3.9459	28.3365	2.12963e+09	1.06933e+08	0.0140763	C	0.403936	0.0502122	1	57.3121	1	1
000901	-0.110031	-0.185905	-0.0389387	-0.0139346	-0.144022	-0.206145	-0.135035	2017	2.3494	20.8425	6.2255	35.1316	5.72981e+09	3.15895e+08	0.0112443	C	0.38416	0.0551319	1	50.8954	1	1
000901	-0.0467009	-0.0531953	-0.039195	-0.0478602	-0.03513	-0.0512561	-0.0380357	2018	2.2085	21.0771	4.367	36.4904	6.26969e+09	3.27062e+08	-0.00278642	C	0.331076	0.0521656	1	46.0779	1	1
000901	0.0337576	-0.0194704	0.0649242	0.0615469	0.0157864	-0.0616782	0.0371348	2019	2.1952	20.7714	3.8916	35.7589	6.49552e+09	3.24381e+08	0.000232976	C	0.323127	0.0499392	1	43.4116	1	1
000901	-0.154983	-0.199465	-0.146903	-0.119179	-0.219941	-0.350722	-0.182706	2020	2.0408	19.9709	3.4838	38.5203	7.00766e+09	3.88727e+08	-0.107118	C	0.395439	0.0554718	1	40.6609	1	1
000901	0.0956807	0.106877	0.0427401	0.0830107	0.0154356	0.0150518	0.0554101	2021	2.4751	17.2316	-9.8368	38.3668	7.30968e+09	4.06875e+08	0.0951402	C	0.102996	0.0556625	1	39.07	1	1
000902	0.0673046	0.0407666	-0.0286706	0.00128605	0.0784887	0.101817	0.0373479	2020	2.3091	18.6793	8.4526	31.1065	9.71808e+09	1.2523e+08	0.033497	C	0.365818	0.0128863	0	70.6567	0	0
000903	-0.00550504	-0.0129627	-0.00350369	-0.0060155	0.00934565	0.00356944	-0.00299323	2016	1.8075	16.7023	3.8843	48.3835	7.11245e+09	1.3273e+08	0.00520002	C	0.428195	0.0186616	0	46.9159	1	1
000903	-8.23012e-05	0.0693841	0.258069	0.170642	0.242314	0.308679	0.0873445	2019	1.1928	12.219	2.8419	54.8772	1.23291e+10	2.86941e+08	-0.00376723	C	0.353899	0.0232734	1	37.7016	1	1
000903	0.024163	-0.00371965	0.0441807	0.0195226	0.053039	-0.00312881	0.0488211	2021	1.0947	8.8765	2.5799	61.6172	1.49185e+10	4.13827e+08	-0.0104726	C	0.0919538	0.0277391	1	35.13	1	1
000905	-0.058988	-0.0376477	-0.0753164	-0.0432475	-0.0613291	-0.103804	-0.0910569	2021	0.8776	3.9899	4.1902	55.9332	1.04329e+10	2.42062e+06	0.00963838	G	0.352377	0.000232018	0	62.06	1	0
000906	-0.0600945	-0.02148	-0.123164	-0.110693	-0.101681	-0.0985391	-0.0725655	2016	1.2895	2.9282	3.0636	70.6065	6.01447e+09	9490400	0.00729075	F	0.89025	0.00157793	0	68.1219	1	0
000908	-0.0697939	-0.0579607	-0.165394	-0.0882124	-0.234183	-0.0202473	-0.146976	2019	1.8729	75.6589	6.3081	45.2455	5.22711e+09	2.44131e+08	-0.0835667	C	0.272918	0.0467048	1	17.0926	0	1
000908	0.0412603	0.239661	-0.0305522	-0.00370285	-0.0129672	0.130471	0.014411	2020	1.0691	60.0406	-17.1806	55.3615	4.35007e+09	214976271	0.0075416	C	0.479403	0.049419	1	14.2141	0	1
000908	0.0256521	0.00926862	0.0773718	0.0372378	0.0354676	-0.0429525	0.0657861	2021	0.5498	63.7305	-26.6907	76.2686	2.69001e+09	2.14884e+08	0.377141	C	0.137087	0.079882	1	15.53	0	1
000909	-0.0289729	-0.00935974	-0.0397326	-0.0321618	-0.0397069	-0.0362054	-0.0365437	2020	1.8284	24.8927	4.2321	60.5846	3.23951e+09	3.30805e+07	-0.00330914	C	1.13262	0.0102116	0	54.7216	1	1
000910	0.0378461	0.0473525	0.0466109	0.0474968	0.0860899	0.0569475	0.0369602	2016	1.0796	28.982	8.678	62.5825	6.47541e+09	153200000	0.0368197	C	0.405716	0.0236587	1	74.1246	0	0
000910	0.0253072	0.0481973	-0.0110393	0.00967341	0.0118349	0.0437361	0.00459451	2018	1.6274	35.5418	14.3711	42.134	6.34182e+09	137980000	0.0155915	C	0.282114	0.0217572	1	70.2385	0	0
000911	0.0180917	0.0237328	0.0401783	0.029372	0.0283144	0.0368365	0.0288981	2016	0.9215	14.7556	3.7669	70.8903	5.68501e+09	11605800	-0.00709821	C	0.453758	0.00204147	0	65.921	1	0
000911	-0.171684	-0.203841	-0.131876	-0.121572	-0.179592	-0.223022	-0.181988	2017	0.927	15.0604	3.4229	75.9495	6.71339e+09	36156300	-0.0310543	C	0.443294	0.0053857	0	43.2138	1	0
000911	-0.148193	-0.0563837	-0.135423	-0.135601	-0.147997	-0.0814257	-0.148015	2018	1.0279	10.6114	-0.4666	80.8403	7.38882e+09	4.99828e+06	-0.156919	C	0.401461	0.000676465	0	43.4106	1	0
000911	-0.058613	-0.107919	-0.0497984	-0.0358378	-0.0828391	-0.107754	-0.0725736	2019	0.5988	-5.9536	-15.5354	99.4273	5.81622e+09	6.13219e+06	0.240542	C	0.49435	0.00105433	0	42.2	1	0
000911	-0.0329904	-0.0325745	-0.0194555	-0.0376917	-0.00380903	-0.0391792	-0.0147541	2020	0.536	5.9074	5.3122	97.257	5.34196e+09	5.01198e+06	0.00264113	C	0.449504	0.000938228	0	42.7828	1	0
000911	0.00494915	-0.0189684	0.038253	-0.0110385	0.0276599	-0.0483412	0.0542406	2021	0.5856	14.9161	4.7869	95.644	5.82478e+09	1.11318e+06	-0.0166272	C	0.0946546	0.000191112	0	44	1	0
000912	0.0456318	0.0613301	-0.00532867	0.0124674	0.0368739	0.0527869	0.0278357	2018	0.2192	11.5446	-16.6765	122.941	5.95596e+09	4.4177e+07	0.311906	C	0.499198	0.00741727	0	65.71	1	0
000912	-0.129653	-0.110492	-0.0940955	-0.0953374	-0.143931	-0.144148	-0.128411	2019	1.8004	21.7526	6.0427	32.7444	7.04395e+09	76000000	-0.0101645	C	0.312997	0.0107894	0	66.7235	1	0
000912	0.0549614	0.105164	0.0369489	0.0389071	0.0431787	0.0562949	0.0530032	2020	2.806	12.6044	4.0734	25.628	6.78177e+09	70530600	0.0135263	C	0.386281	0.0104	0	65.8438	1	0
000912	0.0218126	0.0600844	-0.0609821	0.00191375	-0.0336695	-0.015328	-0.0410832	2021	1.9167	12.9835	4.7733	31.0289	7.85161e+09	6.20626e+07	0.0113541	C	0.0771568	0.00790445	0	67.7271	1	0
000913	0.0673029	0.102102	0.0278066	0.00934584	0.158424	0.153035	0.0857637	2016	1.7539	18.9681	-3.336	40.7609	3.42827e+09	1.40609e+08	0.118207	C	0.458413	0.0410145	1	58.8396	0	1
000913	-0.0494295	-0.0548777	-0.048466	-0.0491668	-0.05112	-0.083896	-0.0487287	2017	1.9957	20.8339	11.5119	34.1601	3.59332e+09	1.45159e+08	-0.071868	C	0.360177	0.0403969	1	55.625	0	1
000913	-0.176261	-0.148141	-0.0248472	-0.0547222	-0.174745	-0.133638	-0.146386	2019	1.6152	21.2589	1.3469	42.3726	4.36643e+09	1.19555e+08	0.0370193	C	0.341507	0.0273806	1	50.7103	0	1
000915	0.022339	-0.0527477	0.0493203	-0.0117259	0.0807871	-0.0006943	0.0833851	2019	3.3474	60.3168	9.3501	19.275	2.89971e+09	5.95405e+07	0.0246783	S	0.251937	0.0205333	1	37.8475	1	0
000917	-0.160997	-0.189096	-0.14414	-0.145485	-0.167795	-0.168868	-0.159652	2017	1.4991	27.4298	4.3996	47.3781	2.25168e+10	3.03864e+07	-0.0133519	R	0.766497	0.0013495	0	23.8997	1	0
000917	-0.0425019	-0.103208	0.0189781	0.0121673	-0.0877535	-0.194451	-0.0356911	2018	1.2144	17.3918	1.1342	52.7426	2.37478e+10	7.14219e+07	0.0232354	R	0.71817	0.00300752	0	23.2346	1	0
000917	-0.0902628	-0.072718	-0.0464258	-0.0279048	-0.0689395	-0.0931968	-0.108784	2020	1.5691	25.3758	3.6414	45.1876	2.23986e+10	7.58718e+07	-0.0763935	R	0.761563	0.00338734	0	22.5562	1	0
000917	-0.00860855	0.0613504	-0.115175	-0.0405312	-0.102658	-0.0596265	-0.0832527	2021	1.5876	20.3573	-4.188	44.01	2.07836e+10	8.48725e+07	0.0894164	R	0.270263	0.00408363	0	23.55	1	0
000919	0.0814682	0.120478	-0.0568062	-0.0338929	0.110409	0.145476	0.0585549	2019	3.6981	24.0187	9.2515	16.4455	3.88494e+09	3.41224e+07	-0.0249134	C	0.27829	0.00878325	0	58.5798	1	1
000919	-0.042517	-0.0928784	-0.0484496	-0.022727	-0.131549	-0.177508	-0.0682396	2020	3.3159	23.598	5.9806	17.6422	4.15834e+09	4.39151e+07	-0.0205177	C	0.357796	0.0105607	0	59.0134	1	1
000919	-0.070448	-0.0470341	-0.0497733	-0.0509229	-0.0774335	-0.126142	-0.0692984	2021	2.5604	22.4223	2.6601	19.8532	4.28357e+09	4.37094e+07	0.0117574	C	0.073587	0.010204	0	55.19	1	1
000921	0.0555881	0.0457218	-0.069705	-0.0398307	0.0134394	0.0050376	0.0257138	2016	0.9033	21.4338	4.5686	68.6989	1.42928e+10	5.07822e+08	0.0364984	C	0.440597	0.0355299	1	84.616	1	1
000921	-0.0518039	-0.0820673	-0.0262853	-0.0200514	-0.0787871	-0.100401	-0.0580378	2017	0.9731	23.3577	7.5898	72.0627	1.90551e+10	5.73605e+08	0.0486627	C	0.409645	0.0301025	1	83.9421	1	1
000922	-0.121634	-0.103216	-0.0911858	-0.0916564	-0.124124	-0.118889	-0.121163	2016	1.7975	12.6916	-7.4887	42.4114	3.2476e+09	6.19988e+07	-0.0024726	C	0.489324	0.0190907	0	56.3646	1	1
000922	0.00794605	-0.0147477	-0.00943904	0.0413431	-0.047164	-0.0816437	-0.0428361	2017	1.4811	16.5915	-15.7405	48.9227	2.80668e+09	5.10672e+07	0.200119	C	0.522249	0.0181949	0	50.08	1	1
000922	0.00293087	0.00992237	0.0173317	0.00386551	0.028982	0.0395946	0.0163971	2018	1.7697	29.2336	4.4087	43.4551	2.7484e+09	4.75097e+07	0.0580337	C	0.330234	0.0172863	0	43.8131	1	1
000922	-0.0544092	-0.0309506	-0.106302	-0.0826358	-0.0946275	-0.0967126	-0.0780753	2019	2.1801	38.0342	9.4828	43.3173	3.23339e+09	5.85202e+07	0.0205079	C	0.288852	0.0180987	0	43.593	1	1
000922	-0.0636652	-0.157682	-0.064812	-0.0438955	-0.0139132	-0.0663517	-0.0845818	2021	1.9147	30.3864	10.9095	46.2306	4.75381e+09	8.56263e+07	-0.0378812	C	0.0656091	0.0180121	0	42.1444	1	1
000923	0.00391087	0.00423946	-0.00771623	0.00136226	-0.0379408	0.0459367	-0.00516763	2017	0.8441	10.5569	1.7368	71.0503	1.40915e+09	2.18426e+06	0.0649643	C	0.763937	0.00155006	0	70.2159	1	1
000923	-0.164506	-0.156222	-0.108035	-0.101247	-0.177248	-0.185172	-0.171294	2019	2.4684	56.3665	2.5865	32.462	1.23834e+10	1.46443e+07	0.0238911	C	0.547657	0.00118258	0	71.3707	1	1
000923	-0.117114	-0.144327	-0.0598186	-0.0740078	-0.166042	-0.111001	-0.102925	2020	4.5613	66.3134	8.1991	26.4815	1.28433e+10	1.5664e+07	0.040596	C	0.566926	0.00121963	0	65.6229	1	1
000925	0.0351406	0.0656378	0.0392831	0.0240716	0.0413319	0.0453788	0.0503521	2016	0.8267	20.8562	2.5838	71.5811	4.30861e+09	1.20656e+08	-0.0317185	C	0.454502	0.0280036	1	55.2703	0	1
000925	-0.220751	-0.256053	-0.127278	-0.121405	-0.219033	-0.259805	-0.226625	2017	0.7933	17.5474	-1.8291	71.7116	4.01183e+09	9.08656e+07	0.0417861	C	0.466282	0.0226494	1	40.6802	0	1
000925	-0.0333641	-0.0119096	-0.155867	-0.0890431	-0.00235358	0.0624623	-0.100188	2018	0.9769	29.1244	4.9047	60.1057	6.01559e+09	1.48918e+08	-0.00552065	C	0.343307	0.0247554	1	30.7623	0	1
000925	0.0733656	0.116486	0.039837	0.0221503	0.0994965	0.147414	0.0910523	2019	0.902	29.8239	2.2702	62.2874	6.46569e+09	9.74827e+07	0.0214463	C	0.346331	0.0150769	0	32.1992	0	1
000925	0.0142173	-0.0384517	0.0108643	0.0256164	-0.0156464	-0.131551	-0.0005348	2020	0.9695	28.9304	3.8983	65.9408	7.32674e+09	1.30975e+08	-0.0118361	C	0.410487	0.0178764	0	26.8863	0	1
000925	0.116813	0.133167	0.106914	0.0871183	0.0665339	0.0119585	0.136609	2021	1.1455	29.701	1.7823	58.8852	6.14637e+09	1.46736e+08	0.0235618	C	0.0847949	0.0238735	1	24.21	0	1
000926	-0.016102	-0.0182004	-0.00745818	0.000104345	-0.00872693	-0.0135875	-0.0236645	2017	2.5653	22.3654	3.1819	73.5414	4.55375e+10	3.29277e+07	0.00988899	C	1.16566	0.000723089	0	38.3917	0	0
000927	-0.0149402	0.0224432	0.00282595	-0.00103641	0.0174082	0.0342701	-0.0110779	2016	0.5345	-13.1044	2.8427	73.4626	5.90392e+09	1.76542e+08	0.026584	C	1.04174	0.0299025	1	69.2125	1	1
000927	-0.0437972	-0.0692429	-0.0261083	-0.0213017	-0.0638003	-0.0928312	-0.0486039	2017	0.8624	-29.5124	4.207	63.3119	4.70929e+09	1.8309e+07	-0.38378	C	0.993442	0.00388785	0	67.4527	1	1
000927	0.0317384	0.0405607	0.0150564	0.0203958	-0.00185535	0.00242998	0.026399	2018	0.4311	-48.1804	-32.2783	98.1978	4.9003e+09	2.07383e+07	0.380956	C	1.19085	0.00423205	0	67.3982	1	1
000927	-0.177902	-0.124458	-0.0661884	-0.0386886	-0.226088	-0.224506	-0.205402	2019	0.6738	-31.1572	2.9336	97.3384	4.51453e+09	2.78256e+07	-0.300654	C	0.91574	0.00616355	0	67.6983	1	1
000927	-0.0494686	-0.139142	-0.0211926	-0.0527325	-0.0512614	-0.180035	-0.0179287	2020	0.3314	-48.1933	-44.5702	169.812	1.94653e+09	1.1659e+06	-0.0499998	C	1.29223	0.000598965	0	90.6731	1	1
000928	0.0946996	0.100172	0.0703713	0.0634159	0.111013	0.111098	0.101655	2016	1.209	14.0794	5.5423	78.5506	1.3445e+10	4.96312e+06	0.00545657	C	0.41674	0.000369142	0	72.7163	1	0
000928	-0.0571301	-0.0947262	-0.0446236	-0.0740246	-0.0639586	-0.11163	-0.0277291	2017	1.3386	17.979	5.3308	68.7014	1.36756e+10	1.0434e+07	0.00274848	C	0.390867	0.000762964	0	61.107	1	0
000929	-0.0359341	-0.00943118	-0.0857053	-0.0340797	-0.113488	-0.0902029	-0.0875597	2016	2.9374	34.7697	5.3555	25.9101	1.59323e+09	2952038	-0.0601419	C	0.378954	0.00185286	0	38.0686	0	0
000929	-0.000566406	-0.0153969	-0.00205822	0.0053504	-0.0122929	-0.0455767	-0.00797502	2017	3.17	27.9968	-2.2048	24.1178	1.52184e+09	3.20473e+06	0.0270026	C	0.405866	0.00210583	0	44.924	0	0
000929	0.0179983	0.0142116	0.00274011	0.00294625	0.0266188	0.0258156	0.0177922	2018	3.6632	24.8446	0.0715	21.1946	1.46587e+09	3.21206e+06	-0.0571238	C	0.329103	0.00219123	0	38.4411	0	0
000929	-0.0210214	-0.0274721	-0.0194188	-0.0164868	-0.0352198	-0.0426517	-0.0239533	2019	3.6344	31.0863	-6.6936	20.9066	1.37744e+09	2.55679e+06	0.0613822	C	0.343714	0.00185619	0	34.9026	0	0
000929	-0.107574	-0.166266	-0.0813423	-0.0463803	-0.134619	-0.138855	-0.142536	2020	3.8474	25.9002	-0.6901	20.4043	1.37196e+09	2.94864e+06	-0.0336252	C	0.386368	0.00214922	0	33.57	0	0
000929	-0.00151821	0.0293563	-0.105777	-0.0431812	-0.0437515	-0.0508836	-0.0641144	2021	3.9178	16.2874	-5.8764	19.8293	1.29764e+09	2.2298e+06	0.0384434	C	0.0873524	0.00171835	0	32.63	0	0
000930	-0.00372173	0.0249791	0.0218556	0.00843031	-0.0102198	0.0395662	0.00970353	2016	0.6122	-0.3866	-20.7973	72.1373	5.64821e+09	1.52344e+07	0.275847	C	0.618425	0.00269721	0	31.4178	1	0
000930	-0.145502	-0.0899249	-0.103892	-0.0948594	-0.110583	-0.0738357	-0.154535	2017	0.6003	13.7872	5.1942	68.6142	5.43501e+09	7.99736e+07	0.0189365	C	0.431826	0.0147145	0	22.4362	1	0
000930	-0.0123964	-0.00278127	-0.0986759	-0.0646034	-0.064272	-0.0572946	-0.0464689	2018	0.5836	10.8256	6.38	67.0688	5.95589e+09	4.41851e+07	-0.0733392	C	0.360849	0.00741872	0	60.5205	1	0
000930	-0.033408	0.0124298	-0.0256171	-0.0182724	-0.0833628	-0.0369894	-0.0407527	2021	1.062	10.4557	4.7059	47.2684	2.04845e+10	1.14386e+08	0.0262091	C	0.0838496	0.00558404	0	59.3575	1	0
000931	0.0226112	0.0211925	-0.0149422	0.00655168	-0.0325936	-0.0914872	0.00111727	2016	1.1039	42.6631	8.9043	68.8667	2.75685e+09	4.18279e+06	-0.0472966	N	0.394894	0.00151723	0	32.9887	0	0
000931	-0.0685535	-0.0224319	-0.0375114	-0.0280849	-0.0795737	-0.0292923	-0.0779799	2018	1.5494	47.6213	3.6264	50.9306	3.64898e+09	1.49759e+07	0.026237	N	0.32286	0.00410413	0	47.7409	0	0
000931	-0.0120106	-0.0830985	0.00510796	0.031078	-0.0878419	-0.142832	-0.0379807	2019	1.652	53.4372	5.5359	46.3328	3.52762e+09	2.80189e+07	0.000527211	N	0.296492	0.00794271	0	43.499	0	0
000931	-0.0868733	0.0281258	-0.0968306	-0.0822933	-0.112622	-0.047293	-0.101411	2021	1.4721	56.0669	3.886	44.695	3.45509e+09	6.9513e+07	-0.0348569	N	0.0685926	0.020119	0	40.0979	0	0
000932	-0.00800132	-0.0161221	0.0254041	-0.0102039	0.0247397	-0.0478196	0.0276067	2016	0.4533	2.8122	-3.0538	86.0471	7.64989e+10	1540450000	0.024954	C	0.52078	0.0201369	0	71.0434	1	0
000932	0.0807568	0.032865	-0.0338753	0.0157184	0.0650128	0.0173204	0.0311631	2017	0.4172	6.7132	0.1697	86.896	7.0946e+10	1657800000	0.0726633	C	0.48214	0.0233671	1	75.4015	1	0
000932	-0.0153783	-0.0122118	0.00275738	-0.0176952	0.0268187	0.0534889	0.00507425	2018	0.6231	13.8155	9.6709	80.5407	7.49298e+10	2478940000	0.0354876	C	0.351504	0.0330835	1	68.1123	1	0
000932	-0.0591808	-0.169817	-0.0303552	-0.019975	-0.0760748	-0.164734	-0.069561	2019	0.8042	17.4309	14.4016	65.1213	7.52355e+10	2965400000	-0.0316344	C	0.306217	0.0394149	1	48.5531	1	0
000932	0.00406111	-0.0162335	0.0701258	0.0308107	0.0505277	-0.0190505	0.0433763	2020	0.6915	13.5174	11.0196	60.7759	8.29283e+10	3347520000	0.00218743	C	0.388714	0.0403664	1	80.0073	1	0
000932	0.0539084	0.0768784	0.0368013	0.0385229	0.0262292	0.0286981	0.0521868	2021	0.8596	14.2866	9.9883	57.543	9.07408e+10	4.34042e+09	0.0364207	C	0.076552	0.0478332	1	62.0039	1	0
000933	0.0791872	0.0859476	0.0728608	0.0734036	0.0958621	0.0308107	0.0786444	2016	0.4646	6.9697	-0.7159	82.9324	5.04375e+10	1.04482e+08	0.0401029	C	0.49989	0.00207152	0	54.4233	1	0
000933	0.0214601	0.0396743	-0.0225657	-0.00359636	-0.027464	-0.02564	0.00249075	2018	0.4834	24.0126	5.0953	85.4719	5.39322e+10	8.18196e+07	-0.00246773	C	0.367268	0.00151708	0	48.0501	1	0
000933	-0.158769	-0.155919	-0.117808	-0.12595	-0.19882	-0.186777	-0.150627	2019	0.4555	12.6255	4.2332	85.6874	5.34685e+10	6.18253e+07	0.0170406	C	0.372227	0.00115629	0	49.7814	1	0
000933	-0.0265499	0.111877	-0.0280418	0.000756664	-0.0710552	0.0392629	-0.0553484	2020	0.4358	14.8018	5.0226	82.1109	4.93936e+10	5.32969e+07	-0.0210113	C	0.435098	0.00107903	0	60.0011	1	0
000933	-0.0326023	0.00227423	-0.01821	-0.0567112	0.0174533	0.116092	0.00589891	2021	0.4977	21.4983	3.8172	79.5072	6.06373e+10	1.35089e+08	0.0453263	C	0.0909692	0.00222781	0	42.556	1	0
000936	-0.0111241	-0.00744802	0.0229277	0.0106645	-0.0125319	-0.0526003	0.00113907	2016	2.1605	8.7175	3.7829	24.7215	3.89815e+09	1.72152e+06	0.122163	C	0.417327	0.000441624	0	53.6547	0	0
000936	0.0463401	0.0424939	0.0128112	0.049523	0.00789728	-0.0068967	0.00962828	2017	2.2609	12.6437	13.7591	43.0175	8.7588e+09	1.62386e+06	-0.0455474	C	0.362109	0.000185398	0	51.441	0	0
000936	0.0745776	0.146461	0.00740255	0.000501339	0.0856315	0.134884	0.0814788	2018	1.8306	10.5443	4.1683	57.8474	1.11301e+10	1640000	0.0079002	C	0.358216	0.000147349	0	50.3866	0	0
000936	0.023268	-0.101257	0.0031347	0.0382638	0.0277057	-0.0647688	-0.0118611	2019	1.3435	9.9441	7.0538	58.5056	1.20395e+10	1860000	0.018662	C	0.338291	0.000154491	0	41.6679	0	0
000936	-0.114559	-0.120562	-0.0382772	-0.00745898	-0.180383	-0.141464	-0.145377	2020	3.3853	6.9312	8.7696	55.3308	1.31708e+10	2.48825e+06	-0.0739776	C	0.386728	0.000188922	0	42.345	0	0
000936	0.0509071	0.0396943	0.0234513	0.0313474	0.0198867	-0.0247857	0.0430109	2021	1.3799	12.0732	-0.4191	44.3624	8.67517e+09	2.09137e+06	0.0775481	C	0.0910141	0.000241075	0	41.66	0	0
000937	-0.0258864	0.0534372	0.00384674	0.017671	-0.0354776	0.0405119	-0.0397107	2017	1.023	22.4115	2.2784	53.8275	4.35167e+10	2.95304e+07	0.0175456	B	0.724891	0.000678599	0	74.476	1	0
000937	0.0999071	0.292466	0.0439499	0.0583721	6.74665e-05	0.216458	0.0854849	2021	0.8429	23.6216	4.5656	53.983	5.01099e+10	2.43119e+08	0.0416982	B	0.205597	0.00485172	0	75.0127	1	0
000949	-0.048481	-0.0290334	-0.0653655	-0.0553389	-0.0775339	-0.0424096	-0.0585076	2017	1.4293	13.5646	3.906	37.2869	5.69717e+09	1.14759e+08	-0.0148347	C	0.410206	0.0201431	0	60.1078	1	0
000949	-0.000596355	0.00692826	-0.00145894	0.00475055	-0.032873	0.00211644	-0.00680584	2018	1.5328	11.6349	1.7655	44.9672	6.47936e+09	1.30951e+08	0.0125362	C	0.361343	0.0202105	0	58.5738	1	0
000949	0.00140729	-0.000926948	-0.037381	-0.070639	0.00977116	-0.0654595	0.0346654	2021	1.254	17.8712	3.0572	56.1765	8.78275e+09	9.66545e+07	0.144193	C	0.0859271	0.011005	0	47.3083	1	0
000950	-0.0450175	-0.042721	-0.0574419	-0.0583131	-0.046429	-0.0215613	-0.0441463	2016	0.6373	7.1375	-2.3219	71.8556	6.08683e+09	10800682	-0.0497435	C	0.931119	0.00177444	0	55.26	1	0
000950	-0.332314	-0.317644	-0.1627	-0.160709	-0.338539	-0.314715	-0.334304	2017	0.4438	-3.8419	-8.1473	80.8917	5.46017e+09	19400000	0.157142	C	0.979254	0.003553	0	83.6278	1	0
000950	-0.0260607	-0.0359654	-0.00799811	0.00625197	-0.0221572	-0.0592574	-0.0403108	2018	1.5956	9.2382	14.1	52.3062	1.52049e+10	2253.86	-0.0290213	C	0.668241	1.48233e-07	0	83.5703	1	0
000950	-0.00321901	0.02412	-0.0193859	-0.0295015	0.00732221	0.0220051	0.00689656	2019	1.5119	8.9605	5.7578	59.6934	2.01149e+10	243394	0.00419255	C	0.716869	1.21002e-05	0	82.2886	1	0
000950	0.0136508	0.0279702	0.0237589	0.010776	0.0138555	0.0244221	0.0266337	2020	1.3393	9.052	6.697	65.221	2.548e+10	2.85017e+06	0.00243267	C	0.81615	0.000111859	0	79.8285	1	0
000950	-0.0343285	-0.0573671	-0.021508	-0.0220238	-0.0482314	-0.0420235	-0.0338127	2021	1.2921	9.3641	5.928	75.3006	4.24325e+10	3.51107e+07	0.00272564	C	0.275516	0.00082745	0	76.58	1	0
000951	0.0319279	0.0704264	0.0548673	0.0404977	0.0654872	0.132361	0.0462975	2016	1.3583	10.2472	3.6206	69.709	1.69623e+10	2.80382e+08	0.00820995	C	0.455808	0.0165297	0	76.7271	1	1
000951	0.0782927	0.0492117	0.028056	0.0416137	0.0613261	0.0597585	0.0647349	2017	1.2373	10.5356	4.7823	73.1982	2.03167e+10	2.89565e+08	0.0247121	C	0.436985	0.0142526	0	76.4154	1	1
000951	-0.0538144	0.011624	0.015263	-0.0433073	-0.0441001	0.0705451	0.00475588	2020	1.3685	10.5045	9.6716	67.232	2.40034e+10	2.31317e+08	0.0305835	C	0.399099	0.00963684	0	79.7839	1	1
000952	-0.021719	-0.0577516	-0.00876904	-0.0247026	0.0427903	0.0014618	-0.00578551	2016	0.7714	32.3108	3.224	68.2942	1.62072e+09	1.43334e+07	0.0796427	C	0.436392	0.00884383	0	34.1506	1	1
000952	0.0192088	0.023642	-0.0126854	-0.00471895	-0.0040281	-0.000601115	0.0112424	2018	0.5513	50.8936	9.4367	53.3928	1.64188e+09	4.74992e+07	0.0364145	C	0.30155	0.0289297	1	24.6188	1	1
000952	0.0533272	0.141449	0.0653861	0.0651174	0.049178	0.144096	0.0535959	2019	0.6437	56.8218	14.2236	47.9735	1.69329e+09	6.46843e+07	-0.0512192	C	0.264397	0.0382004	1	24.4816	1	1
000952	-0.0309793	-0.00173169	-0.0583498	-0.0323506	-0.0856846	-0.0964883	-0.0569785	2021	1.5248	40.6339	6.3724	31.0062	1.97944e+09	3.87712e+07	0.0178601	C	0.0665963	0.019587	0	33.55	1	1
000953	0.0376944	0.115642	0.108717	0.0583037	0.0021623	-0.116794	0.0881079	2021	0.756	37.6594	12.6008	51.5202	3.76293e+08	8.48737e+06	-0.0501981	C	0.0641271	0.0225552	1	34	0	0
000955	0.0243102	0.00110749	0.031617	0.0205057	-0.0184788	0.0285298	0.0354214	2016	1.7996	10.8805	-6.4239	39.9094	1.09173e+09	9240000	0.10704	C	0.483443	0.00846364	0	26.6882	0	0
000955	0.0200275	0.0245147	0.00117639	0.00565774	0.0118199	0.00362639	0.0155462	2017	1.7333	11.1495	4.5527	36.8533	1.18627e+09	12570000	0.029874	C	0.407296	0.0105962	0	30.2982	0	0
000955	0.0785356	0.116663	-0.0217424	0.0078491	-0.00279744	0.0474294	0.0489441	2018	2.1682	12.1443	7.1584	43.133	1.32908e+09	14900000	-0.103786	C	0.331357	0.0112107	0	24.8891	0	0
000955	0.0365934	0.24212	0.0875186	0.132152	-0.0291792	0.189771	-0.00803965	2019	1.545	11.8818	-7.3893	43.4588	1.13631e+09	1.17802e+07	0.10009	C	0.393397	0.0103671	0	23.3095	0	0
000955	-0.0723438	-0.0881632	-0.0231025	0.0108485	-0.123513	-0.203492	-0.106295	2020	1.7759	13.3496	2.4305	46.4304	1.19078e+09	1.40749e+07	0.161805	C	0.414988	0.0118199	0	21.7563	0	0
000955	-0.0975201	-0.0410656	-0.0893785	-0.0648565	-0.165145	-0.146562	-0.122042	2021	2.3545	42.0126	28.7079	33.7826	1.36422e+09	2.76561e+07	-0.132002	C	0.0389051	0.0202724	0	22.22	0	0
000957	-0.0188911	-0.0577036	-0.0271041	-0.0149155	-0.0304969	-0.0708709	-0.0310797	2017	1.3212	21.0078	10.2247	68.0101	8.08203e+09	3.22573e+08	-0.047737	C	0.393841	0.0399124	1	42.8783	1	1
000957	-0.091403	0.0554855	-0.156268	-0.113219	-0.197945	0.0211643	-0.134452	2018	1.3028	14.4998	3.114	77.5891	1.24262e+10	2.91449e+08	-0.0128729	C	0.375982	0.0234544	1	42.2738	1	1
000957	-0.00554447	-0.00437886	0.0538203	0.0595225	-0.0767252	-0.0657852	-0.0112467	2020	1.2724	15.5948	1.0706	77.3103	1.20705e+10	3.05684e+08	-0.000834423	C	0.446127	0.0253249	1	45.3195	1	1
000957	0.0346407	0.0268839	0.0527018	0.0399664	0.0262419	-0.0384103	0.0473762	2021	1.3668	14.6034	1.0167	73.5704	1.04865e+10	3.05717e+08	-0.0215442	C	0.0953427	0.0291534	1	44.42	1	1
000959	-0.0052406	-0.00640366	0.024178	0.0024981	0.0401569	0.0210282	0.0164393	2016	0.1688	1.3229	-1.8257	65.4512	6.65385e+10	7.70488e+07	0.0230297	C	0.499368	0.00115796	0	89.5596	1	0
000959	0.0286086	-0.00456908	-0.0199558	-0.012307	0.0424306	0.0160571	0.0209598	2017	0.2651	11.5752	2.5757	73.6019	1.27206e+11	1.01661e+08	0.0145358	C	0.453671	0.000799181	0	89.8504	1	0
000959	-0.0572276	-0.0740463	0.0318469	-0.0238324	-0.00682798	-0.0257598	-0.00154829	2020	0.3165	10.1534	2.9842	71.9185	1.41371e+11	2.85632e+09	0.00434318	C	0.443806	0.0202045	0	88.105	1	0
000959	0.0790218	0.0799666	0.054566	0.0675108	0.042746	0.0422886	0.066077	2021	0.3892	8.6033	3.5067	73.1025	1.44367e+11	3.27119e+09	0.0368058	C	0.0950533	0.0226588	1	87.9854	1	0
000960	0.0442716	0.0585509	0.0387442	0.0320969	0.0470343	0.0324673	0.0509189	2016	0.5912	3.4178	-2.7962	68.4501	2.75979e+10	1.74786e+07	0.0747749	C	0.503054	0.000633331	0	55.1678	1	0
000960	0.00757116	-0.0264396	0.0356711	-0.0242446	0.0784419	0.13247	0.0674869	2017	0.5698	7.0396	3.6497	68.4747	2.84252e+10	282543000	0.0194856	C	0.447378	0.00993988	0	56.3523	1	0
000960	0.0455874	0.044169	0.0273856	0.0209104	0.00434802	0.0136101	0.0520627	2018	0.6896	10.1011	5.4895	59.961	3.05529e+10	286331000	0.00503978	C	0.360292	0.00937165	0	57.0962	1	0
000960	-0.0461777	-0.0513028	-0.0970455	-0.0630455	-0.0703522	-0.0559638	-0.0801777	2021	0.8681	7.6595	4.4902	60.795	3.74591e+10	282887527	0.0563176	C	0.0891726	0.00755191	0	48.514	1	0
000961	0.0695116	0.0817153	0.0496083	0.0345258	0.0683535	0.025825	0.0845941	2020	1.1664	16.7467	2.5443	90.769	2.90571e+11	1.28373e+06	0.00976355	C	1.20246	4.41797e-06	0	79.7705	0	0
000961	0.0188165	-0.0306	-0.0281281	-0.00769059	-0.0423437	-0.111223	-0.00162099	2021	1.1841	17.2919	3.3849	86.5379	3.59253e+11	6.08427e+07	-0.0157619	C	0.498557	0.000169359	0	63.3445	0	0
000962	0.0397251	0.0427364	0.0535358	0.0352299	0.0560151	0.0746585	0.058031	2016	1.192	-11.9229	-16.8092	54.062	3.16838e+09	3.75322e+07	0.209769	C	0.575685	0.0118459	0	48.8297	1	0
000962	-0.173357	-0.262537	-0.186485	-0.165723	-0.208478	-0.271459	-0.19412	2017	1.0942	-8.6263	5.1681	47.2265	2.82104e+09	3.24349e+07	-0.123715	C	0.429956	0.0114975	0	48.8715	1	0
000962	0.0490042	0.0616086	-0.0464464	-0.0169526	-0.0362981	0.0261225	0.0195104	2018	1.5802	1.2898	-14.4246	45.6908	2.04301e+09	3.00907e+07	0.199227	C	0.453929	0.0147286	0	48.71	1	0
000962	-0.0371517	-0.032728	-0.00616432	0.00325255	-0.0319883	-0.0284047	-0.0465686	2021	2.4982	18.2236	3.317	19.9861	1.52436e+09	4.68062e+07	0.0266909	C	0.0740649	0.0307054	1	49.69	1	0
000966	-0.000466085	-0.00997958	0.0255648	0.0180639	0.00614606	0.00522273	0.00703479	2019	0.3734	9.9642	5.5245	61.9246	9.36257e+09	1.79714e+06	0.0399798	D	0.599861	0.000191949	0	56.77	1	0
000966	-0.138588	-0.0829461	-0.135007	-0.109553	-0.156087	-0.108324	-0.164043	2021	0.4509	11.9622	6.6284	54.6645	9.68822e+09	5.23377e+06	-0.102117	D	0.19301	0.00054022	0	78.07	1	0
000967	0.0488883	0.0458341	0.0275864	0.0247281	0.0457753	0.0361506	0.0517466	2016	2.0897	15.7934	4.5148	36.9212	5.45759e+09	6.40021e+07	0.0257254	C	0.46033	0.0117272	0	66.3294	0	1
000967	-0.145018	-0.157821	-0.0646016	-0.0785971	-0.141489	-0.168368	-0.131023	2017	1.8435	19.9816	6.2571	42.9389	6.02757e+09	1.1694e+08	0.0181184	C	0.436833	0.0194008	0	61.6878	0	1
000967	0.0452865	0.067448	0.01814	0.0300389	0.013266	0.0324324	0.0333877	2018	1.4703	19.2558	6.9588	45.3738	8.14665e+09	1.63602e+08	0.016749	C	0.370264	0.0200821	0	56.9695	0	1
000967	-0.0706893	0.0422949	-0.0325083	-0.0241054	-0.0977421	-0.0017967	-0.0790922	2019	1.292	25.0772	10.4789	40.1826	2.44613e+10	2.5595e+08	0.0041948	C	0.335429	0.0104635	0	79.1334	0	1
000968	0.0521933	0.0351962	0.0415763	0.0309525	0.0599978	0.0134504	0.0628171	2016	0.2921	-40.9053	-10.93	94.1144	1.25044e+10	397500	0.153025	B	0.921401	3.17888e-05	0	54.6609	1	0
000968	0.0325915	0.0402054	0.024219	0.0183222	0.0330561	0.0242453	0.0384884	2018	0.9732	34.0438	11.0977	55.6514	7.35269e+09	5.93775e+07	0.0225224	B	0.568466	0.00807561	0	81.7133	1	0
000968	-0.112912	-0.106276	-0.0349368	-0.0133912	-0.136979	-0.170596	-0.134457	2019	1.4354	38.3088	12.3678	50.7515	7.97886e+09	5.7708e+07	-0.0136096	B	0.534906	0.00723262	0	80.6477	1	0
000968	-0.0375773	-0.0317391	-0.0625585	-0.0487202	-0.0638319	-0.139774	-0.0514156	2020	1.3706	41.8289	9.2906	49.7832	8.80284e+09	5.07239e+07	-0.0460544	B	0.636078	0.00576222	0	72.8291	1	0
000968	-0.0458732	0.0426914	-0.0117218	-0.0117723	-0.111611	-0.0149902	-0.0458226	2021	0.8537	27.4313	2.5783	57.422	1.04563e+10	6.19897e+07	0.0162704	B	0.211233	0.00592845	0	70.3077	1	0
000969	-0.0977174	-0.0663061	-0.151903	-0.102364	-0.156984	-0.0522633	-0.147257	2018	1.3323	17.2338	1.7903	41.9771	1.00178e+10	1.77735e+08	-0.0283665	C	0.354903	0.0177419	0	42.5746	1	0
000969	0.0309963	0.0490946	0.053969	0.0502929	0.0219118	0.0508689	0.0346725	2019	1.2189	17.6191	-2.3589	44.7671	9.74414e+09	2.5508e+08	0.0382441	C	0.366073	0.0261778	1	40.8481	1	0
000969	-0.0434853	-0.059587	-0.0136218	-0.0202938	0.00748694	-0.0701787	-0.0368133	2021	1.3616	18.2217	2.2748	39.2032	9.28837e+09	2.81396e+08	0.0067871	C	0.0826392	0.0302955	1	38.39	1	0
000970	0.140596	0.117769	0.199622	0.198894	0.15798	0.0760784	0.141323	2021	3.3835	14.5985	3.002	22.7596	7.09249e+09	8.26355e+07	0.0395739	C	0.0747098	0.0116511	0	35.45	1	0
000973	0.00576335	-0.00386683	-0.0496278	-0.00812266	-0.059005	-0.0956592	-0.0357417	2016	1.3942	18.3281	4.7423	51.9717	4.87968e+09	7.25197e+07	0.0045696	C	0.42727	0.0148616	0	29.2169	1	0
000973	-0.0327401	-0.0723135	0.0219197	-0.00932578	-0.00211957	-0.0374138	-0.00149464	2017	1.4921	24.7393	5.3554	49.7365	4.87185e+09	8.10664e+07	-0.00321338	C	0.400028	0.0166398	0	27.8602	1	0
000973	0.0213895	-0.0029165	0.0065655	-0.000361955	0.0048081	-0.0168812	0.028317	2018	0.966	21.6659	3.8535	56.3213	5.5816e+09	8.16705e+07	0.00256498	C	0.352773	0.0146321	0	27.4954	1	0
000973	-0.150763	-0.17624	-0.135697	-0.122456	-0.125174	-0.154847	-0.164004	2019	1.0898	24.1203	3.8672	56.33	5.84052e+09	8.48501e+07	-0.013463	C	0.33943	0.0145278	0	28.0249	1	0
000973	-0.00955656	-0.0418133	-0.0277893	-0.00619963	-0.0383622	-0.0762038	-0.0311462	2020	1.0977	26.8405	3.3016	37.0008	4.13236e+09	8.89082e+07	0.00523179	C	0.393819	0.0215151	1	28.2202	1	0
000973	-0.0793084	-0.124535	-0.016713	-0.0240318	-0.0998539	-0.121908	-0.0719897	2021	1.8695	24.0551	3.8375	31.4626	3.8982e+09	1.01885e+08	0.0113749	C	0.0751707	0.0261365	1	28.1	1	0
000976	0.00684964	-0.0205281	0.0271266	0.0265926	0.0100175	-0.016606	0.00738369	2017	1.7714	24.7821	4.3519	20.7553	4.50521e+09	1.94316e+07	0.0930366	C	0.382533	0.00431313	0	69.1771	0	0
000976	-0.136243	-0.271397	-0.049532	-0.0902325	-0.0791676	-0.209085	-0.0955428	2019	3.0268	30.6594	4.1776	15.6804	5.08358e+09	4.68896e+07	0.0352861	C	0.296335	0.00922373	0	56.2543	0	0
000976	0.0114313	-0.0161546	0.00915034	0.0278665	-0.0279132	-0.101369	-0.00728488	2020	1.8363	35.3517	7.1524	28.8905	6.48696e+09	5.5782e+07	0.0219411	C	0.356891	0.0085991	0	39.716	0	0
000977	0.0077198	-0.00714677	-0.016381	-0.0110986	-0.00734155	-0.0241843	0.00243737	2016	1.291	15.4803	9.2337	63.6561	7.81935e+09	5.24828e+08	-0.0186704	C	0.416534	0.067119	1	48.0183	1	1
000977	-0.0341762	-0.0472594	-0.0384119	-0.045467	-0.0565022	-0.0724506	-0.0271211	2017	1.514	13.7208	5.3014	56.4932	9.07914e+09	7.6075e+08	0.0158071	C	0.416613	0.083791	1	46.4294	1	1
000977	0.108571	0.118066	0.0756539	0.0650334	0.117117	0.153081	0.119191	2018	1.5614	10.5784	4.8515	59.2783	1.78815e+10	1.07491e+09	0.0143456	C	0.357464	0.060113	1	48.9973	1	1
000977	0.127393	0.0296248	0.0876251	0.0927083	0.103236	0.0297053	0.12231	2019	1.4911	11.0219	5.5228	63.6328	2.55993e+10	1.89361e+09	0.0102909	C	0.346861	0.0739712	1	56.8091	1	1
000977	0.148926	0.167122	0.183417	0.192674	0.0640723	0.0535951	0.139669	2020	1.4646	11.974	4.292	64.9489	2.94091e+10	2.34772e+09	0.0190842	C	0.422588	0.0798298	1	44.2962	1	1
000983	-0.0103038	0.00766372	-0.0168911	-0.00712852	0.0276302	0.0470459	-0.0200664	2016	0.7036	32.3569	2.7728	63.6522	5.2231e+10	1.59512e+08	0.00499597	B	0.740101	0.00305397	0	66.3491	1	0
000983	0.0645308	0.00958741	0.00556188	-0.00871255	0.0929582	0.0414326	0.0788052	2017	0.6435	31.4521	3.1355	64.0298	5.38822e+10	1.45538e+08	0.0217528	B	0.719573	0.00270104	0	69.5831	1	0
000983	0.0707711	0.123454	-0.0430547	-0.0252787	-0.0316688	0.0341884	0.0529951	2021	0.4648	26.2425	5.5757	69.2119	7.06106e+10	3.82809e+08	0.0304761	B	0.209298	0.0054214	0	63.2457	1	0
000985	0.0215978	0.0103972	0.0100129	0.0252477	0.00845051	0.0124359	0.00636302	2016	1.7844	10.9592	-3.3927	20.6367	6.07476e+08	9.22568e+06	0.069354	C	0.451709	0.0151869	0	72.5285	1	0
000985	0.00744112	0.0328912	0.0112204	0.0010858	0.0118684	0.083273	0.0175757	2018	2.88	10.173	7.7215	20.967	7.00552e+08	8.9802e+06	-0.0537506	C	0.312761	0.0128187	0	67.4341	1	0
000985	0.0322723	0.00476012	0.0185797	0.0238581	0.0500083	0.0197576	0.0269939	2019	2.1236	5.9098	-0.8891	24.0101	6.92514e+08	9.04158e+06	0.0814135	C	0.351293	0.0130562	0	67.036	1	0
000985	0.127743	0.0566759	0.0776626	0.0553709	0.215894	0.176311	0.150035	2020	2.5812	8.0592	5.7327	21.9844	7.41035e+08	9.63644e+06	-0.0458515	C	0.381488	0.013004	0	65.99	1	0
000988	-0.0110523	-0.0116913	-0.0233657	-0.00861304	-0.0479443	-0.036792	-0.0258049	2016	1.7663	25.1145	4.5286	39.7927	5.00526e+09	1.47962e+08	0.0167163	C	0.409849	0.0295613	1	37.8682	1	1
000988	0.00258145	-0.000683875	-0.0309407	-0.0112401	-0.0822149	-0.0958692	-0.0171192	2017	1.794	25.2956	5.8954	41.7369	5.58707e+09	1.59911e+08	0.0188275	C	0.389233	0.0286216	1	47.3822	1	1
000988	0.00627355	-0.108872	-0.0307892	0.0222588	-0.00595753	-0.13061	-0.0467745	2019	2.2917	24.5827	4.1429	33.8571	8771421915	2.98323e+08	0.02638	C	0.316862	0.0340108	1	43.8411	1	1
000989	-0.00741045	-0.00480299	0.000602855	0.00967084	-0.0155163	-0.0394889	-0.0164784	2016	3.9833	79.1659	16.3047	15.2761	4.47084e+09	2.67275e+07	0.0389119	C	0.277453	0.00597818	0	38.4964	0	1
000989	0.0109824	0.0925233	-0.185786	-0.127578	-0.0425505	-0.010614	-0.0472256	2018	2.7148	68.5502	15.3543	23.3379	5.87372e+09	9.2939e+07	-0.0640854	C	0.236679	0.0158228	0	26.7962	0	1
000989	-0.00202101	-0.0138761	0.0416625	-0.00310672	0.0309606	0.0112916	0.0427482	2020	2.9987	61.553	5.1433	18.614	4.90475e+09	1.0192e+08	0.0179119	C	0.328233	0.0207799	1	24.0214	0	1
000990	-0.0374702	-0.0853134	-0.0202767	0.000120622	-0.0157167	-0.0624165	-0.0578676	2017	1.625	25.5492	1.9985	22.986	2.01502e+10	4.00365e+07	0.0355688	C	0.395786	0.0019869	0	83.6144	1	1
000990	-0.0602607	-0.0291539	-0.0784837	-0.0780026	-0.144375	-0.074895	-0.0607418	2021	1.1037	19.8346	2.9024	31.6033	2.44124e+10	2.17079e+08	0.0292853	C	0.0796605	0.00889216	0	67.9368	1	1
000998	-0.0109609	-0.0790102	0.00990449	-0.00240732	0.0286875	-0.05963	0.00135091	2017	3.0137	41.3407	8.4791	27.2909	7.94282e+09	2.23792e+08	0.0378574	A	0.290828	0.0281753	1	52.265	1	0
000998	-0.109696	-0.0550314	-0.0750823	-0.0279225	-0.220008	-0.114584	-0.156856	2019	1.6012	43.5891	8.2493	51.2614	1.53574e+10	4.49215e+08	-0.065521	A	0.248199	0.0292506	1	48.257	1	0
000998	0.00213132	-0.0382852	0.0120357	-0.0106627	-0.0160827	-0.0733034	0.0248297	2020	0.8769	38.5529	0.5161	55.7134	1.53919e+10	1.62621e+08	0.0222047	A	0.35103	0.0105654	0	47.7961	1	0
000999	-0.10575	-0.0929925	-0.0693579	-0.116604	-0.0608565	-0.0726796	-0.0585037	2019	1.3578	69.0167	10.0107	38.0558	1.80299e+10	4.977e+08	0.0414821	C	0.262083	0.0276041	1	88.7132	1	1
001201	0.0138694	0.127046	-0.0138573	-0.0144428	-0.0215726	0.063903	0.014455	2021	1.6515	59.9739	53.775	31.0462	1.74334e+09	6.72235e+06	-0.267467	A	0.024446	0.00385602	0	19.22	0	0
001203	0.0989152	0.103149	0.0232517	0.0454653	0.025738	-0.000695048	0.0767016	2021	0.2319	56.6256	12.5234	69.7974	7.41872e+09	6.79365e+07	0.144284	B	0.168861	0.00915745	0	60.0389	0	0
001217	0.091394	0.0284668	0.0669957	0.0534063	0.0745372	0.0324146	0.104983	2021	1.7934	23.4973	19.7301	24.6454	1.03285e+09	4.11114e+07	0.239194	C	0.0519193	0.039804	1	67.6499	0	0
001288	0.173499	0.226577	0.27674	0.277781	0.19857	0.247794	0.172458	2021	2.149	31.0881	6.5235	38.2776	1.88412e+09	1.46546e+07	-0.00200073	C	0.0697528	0.00777798	0		0	1
001296	0.75096	0.956258	0.477093	0.54559	0.755115	0.955661	0.682464	2021	3.6667	37.5851	12.0191	21.9902	1.26202e+09	2.00221e+07	0.0849631	C	0.0545854	0.0158651	0		0	0
001872	-0.0381368	0.00264208	-0.0828504	-0.0780699	-0.025156	0.0275597	-0.0429173	2018	0.8393	37.5674	12.1478	32.204	1.09135e+11	9.52473e+07	-0.0104916	F	0.74413	0.000872746	0	90.9782	1	0
001872	-0.000556209	-0.111178	-0.00307575	0.00161285	-0.0328075	-0.150574	-0.00524481	2019	1.063	40.8533	4.1964	37.1832	1.28018e+11	1.21989e+08	0.0145214	F	0.782168	0.000952905	0	90.7569	1	0
001914	-0.0558824	-0.0530803	-0.0625363	-0.0377728	-0.116811	-0.121463	-0.0806459	2019	1.5119	19.6405	9.2689	63.0899	1.32356e+10	1.46227e+07	-0.0541367	K	0.99439	0.0011048	0	80.4932	1	0
001914	-0.13146	-0.160016	-0.136149	-0.110989	-0.177998	-0.251164	-0.15662	2020	1.4292	18.2585	4.2911	51.5071	1.65017e+10	1.75268e+07	0.00901557	K	1.13642	0.00106212	0	82.8726	1	0
001965	-0.0495556	-0.0569708	-0.0459602	-0.0325997	-0.0972448	-0.103003	-0.062916	2020	0.9731	42.9534	7.1666	40.6708	9.09132e+10	2.16298e+08	-0.0247263	G	0.864251	0.00237917	0	95.5759	1	0
001965	0.109526	0.0670245	0.0852931	0.0777472	0.104022	0.046457	0.117072	2021	0.9873	34.9119	4.3949	36.4597	9.40092e+10	1.97739e+08	0.0290962	G	0.309718	0.00210341	0	95.0304	1	0
001979	0.0307664	0.0266263	0.0197267	0.0316407	-0.00464212	-0.00626417	0.0188524	2016	1.8133	37.677	5.9551	70.5246	2.10899e+11	15986500	0.0222855	K	1.14533	7.58016e-05	0	82.644	1	0
001979	0.0499688	0.0316393	0.0322778	0.0154151	0.078118	0.0562032	0.0668315	2018	1.7129	37.6588	7.5265	72.1056	3.32621e+11	83586100	0.0070485	K	1.00469	0.000251295	0	85.0534	1	0
002001	-0.0663051	-0.0733663	-0.0513592	-0.0622509	-0.0624334	-0.0824452	-0.0554134	2016	2.0988	27.2188	5.1716	27.4672	9.72426e+09	2.01931e+08	0.0847611	C	0.393503	0.0207657	1	65.806	0	0
002001	0.022286	0.0200894	0.0361619	0.0111278	0.0541173	0.000899013	0.0473202	2017	2.1538	45.4276	14.4915	29.0971	1.14104e+10	2.53414e+08	0.0368894	C	0.319405	0.022209	1	69.7723	0	0
002001	0.0305266	0.0158531	0.0463388	0.0245557	0.0612002	0.0339198	0.0523097	2018	3.8331	50.4691	14.6154	23.0256	1.81828e+10	3.3624e+08	0.079677	C	0.248048	0.0184922	0	62.8103	0	0
002001	0.0410278	0.0843244	-0.0272371	0.00366877	0.0456852	0.0971441	0.0101219	2020	1.8557	47.2814	10.832	40.7028	2.85015e+10	4.34133e+08	0.0531795	C	0.33643	0.0152319	0	62.4844	0	0
002001	-0.0660753	-0.0533122	0.00907984	-0.0142397	-0.0129634	-0.0485301	-0.0427557	2021	2.1192	54.1669	14.5343	37.1983	3.0897e+10	5.45562e+08	0.0288358	C	0.0522837	0.0176575	0	59.1801	0	0
002002	0.0272263	0.0279188	0.0374395	0.0496923	0.0521634	0.0448833	0.0149735	2016	0.6109	30.6308	7.6753	63.9467	1.16315e+10	6.65569e+06	0.0241513	C	0.412912	0.000572214	0	70.2399	0	0
002002	-0.0169183	-0.0351333	-0.00075079	-0.00726993	-0.00677381	-0.0195919	-0.0103992	2017	0.5751	30.7533	10.6636	69.6378	1.2738e+10	8.00439e+07	0.0260793	C	0.387334	0.00628387	0	65.9035	0	0
002002	0.0484416	0.0824439	0.0204216	0.019523	0.0355959	0.0977965	0.0493402	2018	0.7922	35.8397	11.2681	59.2398	1.43376e+10	1.64827e+08	-0.00313042	C	0.309365	0.0114961	0	59.4094	0	0
002002	0.0927189	-0.00997252	0.130332	0.140591	0.0303562	-0.118761	0.0824606	2020	1.0824	34.7464	6.8459	56.4208	1.68076e+10	1.43155e+08	0.0130924	C	0.382334	0.00851723	0	37.2987	0	0
002002	0.0481767	0.025732	0.0253707	0.0355292	0.0127552	-0.00482924	0.0380182	2021	0.7777	33.9868	7.6091	58.0438	1.79067e+10	1.56325e+08	0.0388833	C	0.0741258	0.00872997	0	24.9163	0	0
002003	-0.00834399	-0.00412166	-0.0069512	-0.0144452	0.00329735	0.00613782	-0.000849975	2016	3.2843	40.4948	14.7893	13.3027	2.15311e+09	5.47323e+07	0.0172482	C	0.319617	0.0254201	1	35.0859	0	0
002003	-0.0487272	-0.0633933	-0.0273387	-0.0472455	-0.0351084	-0.0301911	-0.0288204	2017	3.1148	42.7968	16.9678	15.5509	2.67468e+09	7.30651e+07	0.0165707	C	0.297751	0.0273173	1	36.3769	0	0
002003	-0.0167238	0.0611909	-0.0179212	-0.00545486	-0.0205455	0.0735132	-0.0291902	2018	2.7935	42.642	17.1316	17.8572	3.03285e+09	1.1282e+08	0.0180305	C	0.246522	0.0371994	1	40.6722	0	0
002004	-0.0071744	-0.0204655	0.00347558	-0.00126998	-0.00217313	-0.0224013	-0.00242884	2016	1.7225	34.561	5.8932	47.1831	1.97104e+10	2.46548e+08	0.00403737	C	0.39885	0.0125085	0	20.9231	0	1
002004	-0.0309267	-0.0460918	-0.0240483	-0.0176352	-0.0426703	-0.0608595	-0.0373398	2017	1.1797	32.9937	4.4603	55.8185	2.42279e+10	2.48262e+08	0	C	0.402276	0.0102469	0	22.4817	0	1
002004	0.0680251	0.0774157	0.0503987	0.0535188	0.0805001	0.103963	0.0649051	2018	1.4714	31.9888	4.0279	54.2914	2.909e+10	2.73146e+08	0.00392845	C	0.338075	0.00938966	0	20.6739	0	1
002006	-0.0327016	-0.0330253	-0.0486083	-0.0329522	-0.0302529	-0.039068	-0.0483576	2016	1.5184	25.8879	1.9149	43.8473	1.56168e+09	2.30916e+07	0.0266616	C	0.426964	0.0147864	0	34.9624	0	1
002006	-0.00593265	-0.0266022	0.0303761	0.0412147	0.0126344	0.0114004	-0.0167713	2017	1.6352	31.0868	4.1205	41.9551	1.61906e+09	2.68031e+07	-0.0141173	C	0.393192	0.0165547	0	31.8312	0	1
002006	0.0043526	0.0352317	-0.034025	-0.0208422	0.00263317	0.108732	-0.00883025	2018	1.5938	28.8862	5.7383	42.375	1.78226e+09	3.67422e+07	-0.0331854	C	0.324879	0.0206155	1	34.4718	0	1
002006	0.0189913	-0.0256046	0.0470659	-0.000106279	0.0517248	0.102667	0.0661635	2020	1.5395	16.7464	-6.2023	46.5939	1.7174e+09	4.60432e+07	0.0829819	C	0.458208	0.0268098	1	32.8102	0	1
002006	-0.0650646	-0.0325854	-0.023663	-0.0236073	-0.0964956	-0.109522	-0.0651202	2021	1.4307	24.8311	2.9142	53.3717	2.07099e+09	6.20615e+07	0.0370152	C	0.0825895	0.0299671	1	34.04	0	1
002007	-0.0133398	-0.0255751	-0.0231971	-0.026182	0.0123199	-0.00696004	-0.0103549	2016	19.3277	57.9457	16.5505	3.4094	4.02149e+09	6.94332e+07	0.0439478	C	0.245561	0.0172655	0	47.2077	0	1
002007	0.0168772	0.00770657	0.0150395	0.0160301	0.0380358	0.0135911	0.0158866	2017	14.7971	60.5353	20.4846	4.6243	4.65046e+09	9.86404e+07	0.00838963	C	0.218895	0.0212109	1	45.2267	0	1
002007	0.0462106	0.0710828	-0.0584546	-0.0249682	-0.00181431	0.0233386	0.0127241	2018	9.7266	62.417	18.5592	7.2278	5.21931e+09	1.30668e+08	0.0275217	C	0.193573	0.0250354	1	53.0353	0	1
002007	-0.0626933	-0.0231591	-0.0874173	-0.0793827	-0.0269506	-0.0193123	-0.070728	2019	6.6378	64.9788	23.7379	11.096	6.49305e+09	1.54715e+08	0.0263246	C	0.182091	0.0238278	1	53.6326	0	1
002008	-0.0410833	-0.0320033	-0.0410102	-0.0335271	0.00398683	0.0258719	-0.0485664	2016	2.0375	37.8525	11.7878	35.2195	7.58242e+09	4.27801e+08	0.00246278	C	0.356854	0.0564201	1	38.8005	0	1
002008	-0.0271645	-0.0335412	-0.0240767	-0.0231367	0.0045343	-0.0065298	-0.0281045	2017	1.265	38.233	10.2916	46.4944	1.03695e+10	5.85334e+08	0.0909234	C	0.361573	0.0564478	1	43.5068	0	1
002008	-0.130276	-0.123158	-0.105508	-0.0547717	-0.150787	-0.150063	-0.181012	2018	1.4431	41.2691	15.1793	48.3533	1.4103e+10	8.50285e+08	0.0118063	C	0.278611	0.0602912	1	46.7395	0	1
002008	0.017387	0.00915866	0.0587724	0.0379352	0.0448193	0.0417459	0.0382242	2019	1.6022	37.4792	11.9387	54.6257	1.8945e+10	9.92987e+08	-0.0453583	C	0.288815	0.0524141	1	46.9653	0	1
002008	-0.140997	-0.139994	-0.0379327	-0.0689938	-0.0402963	-0.0535373	-0.109936	2020	1.7486	34.0195	4.3989	49.2654	1.78934e+10	1.04714e+09	0.0161512	C	0.386053	0.0585212	1	50.7816	0	1
002008	0.0380968	0.0451135	0.0264108	0.0642634	-0.012465	-0.0262994	0.000244207	2021	1.8272	40.1079	5.8079	52.6873	2.13454e+10	1.28748e+09	0.0478359	C	0.0717882	0.0603166	1	40.1721	0	1
002009	0.00781403	0.000956755	-0.0158799	0.00289373	-0.0188944	-0.0114435	-0.0109596	2016	1.2347	22.3978	4.1311	56.4555	4.5918e+09	5.25542e+07	1.0889e-08	C	0.430458	0.0114452	0	23.2321	0	1
002009	-0.0533415	-0.0198079	-0.0448436	-0.0393419	-0.0536744	-0.0341152	-0.0588432	2017	1.2669	22.401	3.5525	55.0989	4.81808e+09	8.17254e+07	0	C	0.416879	0.0169623	0	27.9468	0	1
002009	-0.0219091	-0.0161021	0.0178785	-0.0292418	0.0315862	0.0388003	0.0252112	2018	1.254	24.8707	3.46	58.271	5.32151e+09	9.20239e+07	0.0151326	C	0.351246	0.0172928	0	18.4925	0	1
002009	-0.0459206	-0.0778495	-0.0345371	-0.00148478	-0.141263	-0.216843	-0.0789729	2021	1.1383	17.5832	2.9607	64.8151	5.92189e+09	1.7657e+08	0.0175538	C	0.0887052	0.0298165	1	16.4221	0	1
002010	-0.0338861	-0.0369422	-0.0032617	-0.0253735	-0.0154788	-0.0211314	-0.0117744	2016	5.9244	24.3706	9.0938	22.9641	1.44823e+10	1.44424e+08	0.00760415	C	0.383685	0.00997246	0	81.7568	0	0
002010	-0.0450179	-0.0872117	-0.0343662	-0.0359247	-0.0191558	-0.074111	-0.0434593	2017	2.8249	15.0974	5.0372	31.163	1.7019e+10	151732486	-0.00799971	C	0.423308	0.0089155	0	81.8596	0	0
002010	0.0191904	-0.0358318	-0.00631125	0.00460159	-0.00983092	-0.103613	0.0082776	2018	1.5429	10.6455	4.3449	48.0685	2.40789e+10	2.27813e+08	0.010722	C	0.38355	0.00946109	0	80.7809	0	0
002010	0.0231135	-0.0790713	0.0270373	0.0385193	0.0423837	-0.0599176	0.0116315	2019	1.1477	12.0068	6.0587	54.9848	2.99296e+10	2.97168e+08	0.0222527	C	0.370244	0.00992888	0	74.7336	0	0
002011	-0.0196074	-0.0268477	-0.0199742	-0.0172417	-0.0236928	-0.0169791	-0.02234	2016	0.7679	18.5316	2.6536	63.9648	1.03527e+10	2.11626e+08	0.00118999	C	0.451153	0.0204417	1	55.0143	0	1
002011	-0.0249409	-0.0643077	-0.0112628	-0.0167884	-0.0675329	-0.10876	-0.0194154	2017	0.826	18.577	2.8176	61.5795	1.17788e+10	2.18745e+08	0.00105715	C	0.432337	0.0185711	0	50.8461	0	1
002011	-0.0277586	-0.00506032	0.0753334	-0.0109385	0.0411287	0.130087	0.0585133	2018	0.9424	17.0157	2.6647	67.9482	1.38697e+10	2.65785e+08	-0.000998079	C	0.370997	0.019163	0	50.7663	0	1
002011	-0.146485	-0.153357	0.0216209	-0.0272745	-0.118435	-0.120344	-0.0975892	2019	1.0247	11.9679	-16.429	79.3523	1.02799e+10	3.48311e+08	0.225389	C	0.470796	0.0338826	1	47.907	0	1
002011	-0.0164273	-0.00155326	-0.0355899	-0.00760434	-0.0671083	-0.0777457	-0.0444129	2020	1.3289	17.9496	3.2907	74.5979	8.69833e+09	3.79806e+08	-0.0616575	C	0.429482	0.0436643	1	45.8478	0	1
002011	-0.0327572	-0.0834722	-0.0243204	0.00287341	-0.0905714	-0.165621	-0.0599511	2021	0.9736	16.9723	-9.359	84.9927	8.50287e+09	2.96151e+08	0.165205	C	0.120527	0.0348296	1	46.6333	0	1
002012	-0.118137	0.0219245	-0.135336	-0.0370551	-0.209824	-0.0924967	-0.216418	2017	2.3844	26.8551	1.8747	27.6121	1.74861e+09	7.2309e+07	0.0116155	C	0.393889	0.0413523	1	25.6255	0	0
002012	0.012116	0.0333624	0.0089201	-0.0119055	0.0736542	0.0791615	0.0329416	2018	2.3415	24.4677	3.1582	26.9959	1.77739e+09	7.0604e+07	-0.00315891	C	0.326496	0.0397235	1	23.2511	0	0
002012	-0.138054	-0.161733	0.101311	0.00343592	-0.0687161	-0.105265	-0.0401786	2019	2.1275	22.9693	2.9019	28.2503	1.86261e+09	7.88656e+07	0.0105723	C	0.321048	0.0423413	1	22.3819	0	0
002012	0.0499549	-0.00564753	0.0495446	0.0518446	0.0555508	-0.0454675	0.0476549	2020	2.8171	25.429	4.6396	23.8061	1.84165e+09	8.01488e+07	0.0234084	C	0.369408	0.0435202	1	21.7434	0	0
002013	-0.0317768	-0.00919423	-0.0233058	-0.0303422	-0.00786295	0.0228763	-0.0247404	2016	1.2278	24.1916	4.94	66.3066	1.78924e+10	2.31393e+08	-0.00136708	C	0.431808	0.0129325	0	76.6968	1	1
002013	-0.024683	-0.0332009	-0.00914977	-0.00490534	-0.0597205	-0.0745242	-0.0289274	2017	1.3484	24.7762	4.6764	56.543	2.00674e+10	3.07969e+08	0	C	0.409238	0.0153468	0	75.3276	1	1
002013	0.0317177	0.0190182	0.0100917	0.01017	0.0512967	0.136516	0.0316394	2018	1.4157	26.1731	4.7866	52.4978	2.22249e+10	3.48559e+08	0.00638447	C	0.339195	0.0156833	0	78.1665	1	1
002014	0.0254785	0.000747471	0.0167296	0.00197065	0.0228018	0.00711598	0.0402375	2016	3.1384	21.2377	10.102	21.4431	2.07827e+09	9.1667e+07	0.00914324	C	0.365315	0.0441074	1	69.7937	1	0
002014	0.00457067	0.0126859	-0.00416524	0.00417897	-0.0124782	-0.0110986	-0.00377354	2017	3.1306	23.3213	10.7295	22.8892	2.27693e+09	98702300	-2.19594e-08	C	0.347496	0.0433489	1	70.6113	1	0
002014	0.0270267	0.0407973	0.0315853	0.0219011	0.00853113	-0.00399802	0.0367109	2018	2.9253	22.7046	10.275	25.191	2.40128e+09	1.02828e+08	0.00427861	C	0.293339	0.0428223	1	69.2871	1	0
002015	-0.0216695	-0.00265471	-0.0184	-0.00745444	0.00914289	-0.0169124	-0.0326151	2018	10.2941	8.3136	2.8975	6.7284	3.3599e+08	818111	-0.00663621	C	0.512427	0.00243493	0	29.0176	0	0
002015	-0.0299047	-0.0395244	-0.0424662	-0.0311364	0.069525	0.0760617	-0.0412344	2019	14.628	7.0674	1.1231	5.7358	6.43991e+08	258171	0.377589	C	0.490977	0.000400892	0	76.907	0	0
002015	0.0742481	0.115168	0.072867	0.0872377	0.0718515	0.134621	0.0598774	2020	0.8655	20.443	14.3158	68.091	2.40809e+10	3.08049e+06	0.0115567	C	0.622466	0.000127923	0	77.5888	0	0
002017	-0.0202309	-0.0259275	-0.00882951	-0.0190475	-0.00327345	-0.0309637	-0.0100129	2016	1.8538	25.1771	5.0231	46.6703	1.54638e+09	1.14946e+08	0	C	0.411808	0.0743321	1	46.9374	1	0
002017	-0.0791042	-0.100728	-0.0346024	-0.0372795	-0.0882941	-0.151215	-0.0764272	2017	1.9473	26.3479	5.9071	42.1909	1.59005e+09	1.26864e+08	-0.0179862	C	0.387531	0.0797861	1	46.2329	1	0
002017	0.0162717	0.0323039	0.0212475	0.0109128	0.0227069	0.0521	0.0266063	2018	2.1082	24.6612	2.281	39.0939	1.55153e+09	1.18985e+08	0	C	0.339394	0.0766887	1	46.2549	1	0
002019	-0.0044703	-0.0140352	0.0152066	0.0194503	0.00514965	-0.0249351	-0.00871392	2016	1.0634	40.3915	11.6802	36.6453	4.54674e+09	4.12439e+07	0.0713734	C	0.361345	0.0090711	0	10.5901	0	0
002019	0.0125414	0.0630226	-0.00643239	-0.0306415	0.0355756	0.17823	0.0367505	2017	0.9385	50.549	16.3818	44.1462	6.9835e+09	2.70564e+08	0.0807346	C	0.322442	0.0387434	1	18.3659	0	0
002019	0.0253124	0.11932	-0.0148288	-0.00969657	0.0186167	0.13396	0.0201802	2018	2.3028	57.2337	20.1213	22.6451	8.76773e+09	445204009	-0.0446559	C	0.229344	0.0507776	1	11.0237	0	0
002019	-0.00816262	-0.0306188	-0.0167567	-0.0162302	-0.0590685	-0.118	-0.00868913	2021	1.6469	46.4766	9.9152	24.9803	1.16372e+10	5.98641e+08	-0.0600134	C	0.0585897	0.0514418	1	7.9899	0	0
002020	-0.0153897	-0.028779	-0.0232671	-0.0202483	-0.0304791	-0.0537759	-0.0184084	2016	2.323	50.643	7.6073	23.1094	2.93989e+09	7.44246e+07	0.0225929	C	0.354258	0.0253154	1	17.8319	0	1
002020	0.00767902	-0.00634946	0.0454666	0.0136406	0.0553934	0.034184	0.039505	2017	1.9576	53.9098	7.8207	26.2634	3.29063e+09	1.10313e+08	0.0161014	C	0.340598	0.0335236	1	29.2533	0	1
002020	0.0242715	0.0330177	0.0880875	0.00585948	0.101653	0.014812	0.1065	2018	3.4461	58.904	8.4604	19.1361	4.90399e+09	1.64301e+08	0.0188679	C	0.264528	0.0335035	1	28.7986	0	1
002020	-0.0794299	-0.0884573	-0.0315563	-0.0409632	-0.0877625	-0.0737975	-0.0700231	2019	2.2636	64.8522	8.4591	28.4143	4.99177e+09	2.42019e+08	0.0333576	C	0.261803	0.0484836	1	19.9508	0	1
002020	0.0172647	-0.0151362	0.0326516	0.0479451	0.0148358	-0.00502103	0.0019712	2020	1.9687	65.0798	11.4271	34.0328	5.62509e+09	2.54104e+08	0.0231292	C	0.312692	0.0451733	1	15.735	0	1
002022	-0.0415738	-0.0359159	-0.0576686	-0.0400524	-0.0531854	-0.0389625	-0.05919	2016	5.0299	42.1526	13.6169	16.7006	2.07159e+09	6.17737e+07	0.0101673	C	0.316278	0.0298194	1	34.442	0	1
002022	-0.0375552	-0.0453554	-0.058499	-0.0467013	-0.0466409	-0.0726147	-0.0493529	2017	4.5227	41.7068	12.0579	18.1848	2.32319e+09	7.02543e+07	-2.15221e-08	C	0.314103	0.0302404	1	28.0964	0	1
002022	0.0125335	0.0281322	-0.00243866	0.00295086	0.0317891	0.0582224	0.00714394	2018	3.2776	41.3087	10.1089	23.4378	2.7156e+09	6.85309e+07	0.00400943	C	0.275608	0.025236	1	32.071	0	1
002022	0.0728749	0.060021	0.0820783	0.0793416	0.0621539	0.0665174	0.0756116	2020	2.7987	43.9731	9.7585	27.3789	3.70484e+09	1.24052e+08	0.122966	C	0.33056	0.0334838	1	25.7558	0	1
002023	-0.00690382	-0.0108209	-0.00669421	-0.0100539	-0.0510223	-0.0525852	-0.00354414	2016	11.1237	56.671	2.3851	17.4659	4.54081e+09	4.17024e+07	0.00087327	G	0.32091	0.00918393	0	18.8307	0	0
002023	-0.0284117	-0.0296824	0.0032579	0.00445832	-0.0528435	-0.0385953	-0.0296121	2017	5.6566	48.4358	1.5479	30.2335	5.92542e+09	9.35452e+07	-0.000344018	G	0.356999	0.0157871	0	11.7272	0	0
002023	0.0371175	0.0922111	-0.0212569	0.0225788	-0.0379165	0.0788793	-0.00671825	2018	2.1352	41.4398	0.981	36.4858	6.24623e+09	2.48186e+08	0.000825354	G	0.327835	0.0397337	1	7.4225	0	0
002023	0.0590315	0.0538507	0.0735586	0.0574383	0.0319658	0.00430673	0.0751517	2021	2.1227	39.4876	1.8629	45.8421	7.29953e+09	1.91661e+08	0.096179	G	0.0760974	0.0262566	1	13.59	0	0
002024	0.00548637	-0.00381534	-0.0140067	-0.00461028	-0.00166045	-0.000546335	-0.00391	2016	1.2409	14.4351	0.682	63.7527	88075672000	1007014000	-0.0130698	F	0.883402	0.0114335	0	47.9219	0	0
002024	-0.0548837	0.00222408	0.000857671	-0.0124883	0.0113759	0.0436352	-0.0415378	2017	1.3406	14.3606	0.7289	49.0243	137167241000	1257983000	0.00158419	F	0.844978	0.00917116	0	49.5165	0	0
002024	0.0289695	0.00852531	0.00125301	0.0059204	0.00188404	-0.031461	0.0243021	2018	1.3667	14.099	2.8092	46.8277	157276688000	1819177000	0.0227665	F	0.733339	0.0115667	0	51.1955	0	0
002024	-0.0358431	-0.0290787	-0.0445352	-0.0351379	-0.0693764	-0.072711	-0.0452404	2019	1.4061	14.9986	7.9946	55.7768	199467202000	2898734000	-0.0111509	F	0.690659	0.0145324	0	48.84	0	0
002024	0.00360327	-0.0221255	-0.00220803	0.0435054	-0.0578359	-0.118034	-0.0421101	2020	0.9959	14.5272	7.086	63.2075	236855045000	4148183000	-0.0571909	F	0.806197	0.0175136	0	47.0127	0	0
002024	-0.0213612	-0.0326016	-0.0353168	-0.0377491	-0.0191017	-0.060679	-0.0189289	2021	0.8626	10.9864	-2.3724	63.7714	212075200000	2414734000	-0.181659	F	0.303581	0.0113862	0	49.3573	0	0
002025	-0.141211	-0.168926	-0.14256	-0.164994	-0.120795	-0.125611	-0.118778	2016	3.5307	36.203	9.4146	27.8335	3.2326e+09	1.64686e+08	0.00902281	C	0.356177	0.0509455	1	60.6479	1	1
002025	-0.00500049	-0.0116619	-0.00659775	0.0115744	-0.0232766	-0.0528486	-0.0231727	2017	3.1623	35.5423	9.0695	30.3638	3.71508e+09	2.13703e+08	0.00878387	C	0.348356	0.057523	1	64.251	1	1
002025	-0.0156177	-0.00718909	-0.0305151	-0.0264579	-0.0259971	0.106566	-0.0196748	2018	2.6296	36.2317	9.2323	35.5667	4.39202e+09	2.37063e+08	0.0106347	C	0.293807	0.0539758	1	71.6567	1	1
002026	0.0146671	0.0319248	0.00840958	0.00248448	0.0349988	0.0532943	0.0205923	2016	3.827	23.0392	4.4055	19.0978	2.02008e+09	4.41542e+07	0.0116005	C	0.385363	0.0218576	1	57.9338	0	0
002026	-0.0119808	-0.0172365	-0.0108544	-0.022241	-0.0283818	0.0035055	-0.000594133	2017	3.3837	25.6894	5.2164	18.8393	2.77064e+09	4.59533e+07	0.00938193	C	0.366848	0.0165858	0	48.1616	0	0
002026	0.0520256	0.0724968	0.0467827	0.0324536	0.0779783	0.116886	0.0663547	2018	3.2543	25.4941	5.1508	20.2997	2.94787e+09	6.27722e+07	0.0106474	C	0.307883	0.0212941	1	40.9357	0	0
002026	-0.0765524	-0.163544	-0.0256821	-0.075435	0.0889384	0.034709	-0.0267995	2021	3.869	24.9449	9.0135	20.091	3.22554e+09	9.13822e+07	0.0327404	C	0.0612401	0.0283308	1	42.4515	0	0
002027	0.0666527	0.0521306	0.0286219	0.0253867	0.113507	0.108087	0.0698879	2016	1.4413	70.5617	58.7015	62.1166	1.25017e+10	114649800	0.0848573	C	0.289987	0.00917076	0	66.3379	0	1
002027	-0.0246314	0.0268761	-0.0293804	-0.0183927	0.00201861	0.068432	-0.0356191	2017	2.5283	70.439	42.0097	32.7764	1.21291e+10	1.65167e+08	0.0889425	C	0.25618	0.0136175	0	61.6735	0	1
002027	0.0463368	-0.0215365	-0.124117	-0.0668061	-0.0430843	-0.185799	-0.0109743	2018	2.8515	72.7247	51.2872	32.1237	1.55546e+10	2.24301e+08	-0.000302599	C	0.204684	0.0144203	0	53.1444	0	1
002027	0.0104724	-0.00168349	0.0452367	0.0146322	0.0803714	0.0940551	0.0410769	2019	3.4118	66.2127	39.611	24.3068	1.90215e+10	2.28938e+08	-0.206221	C	0.195908	0.0120358	0	57.3618	0	1
002027	0.0444631	0.0309667	0.0387169	0.0619514	0.0371212	-0.0766644	0.0212287	2020	3.1357	45.2074	12.3365	25.0479	1.86871e+10	1.47971e+08	0.116911	C	0.344107	0.00791838	0	67.2373	0	1
002027	0.0499888	0.033788	0.0547375	0.0155734	0.0421858	0.0162408	0.0891529	2021	2.7214	63.2396	24.3756	20.2056	2.16462e+10	1.02545e+08	0.0972997	C	0.0429793	0.00473731	0	58.5269	0	1
002028	-0.00275767	-0.0146734	-0.0222904	-0.0183972	-0.00595929	-0.00813256	-0.00665083	2016	2.5608	33.6717	8.254	33.5835	6.19271e+09	2.75394e+08	-8.07401e-07	C	0.373608	0.0444706	1	14.0513	0	1
002028	0.00766556	0.0182855	0.00833605	0.00137884	-0.0387524	-0.0139227	0.0146228	2017	2.6584	35.2717	7.4108	32.6221	6.46022e+09	3.38864e+08	-0.00815994	C	0.360685	0.0524539	1	13.9508	0	1
002028	0.0462447	0.0427706	0.0451813	0.0400189	0.0381935	0.0325892	0.0514071	2018	2.5581	32.3938	4.3758	33.5728	6.78983e+09	3.60044e+08	0.00917549	C	0.317007	0.0530269	1	13.6029	0	1
002028	0.0787096	0.0994793	0.0703984	0.0470112	0.10452	0.105063	0.102097	2019	1.9707	30.5939	4.2134	37.8972	7.57917e+09	3.53455e+08	0.0291543	C	0.315383	0.0466351	1	26.8208	0	1
002029	-0.0202022	0.00342999	-0.00664783	-0.0115611	-0.0129532	0.0191044	-0.0152889	2016	2.4361	42.847	2.5286	31.4665	7.39781e+09	8.12129e+07	-0.0036907	C	0.391511	0.010978	0	56.5381	0	0
002029	-0.00277135	-0.00448837	-0.0043663	-0.00042838	-0.00640828	-0.0202027	-0.00670927	2017	2.1167	43.9349	4.2681	33.6339	7.91966e+09	7.3804e+07	0.00421722	C	0.370896	0.00931908	0	55.9784	0	0
002029	0.00857423	-0.000397395	0.0173599	0.0135842	0.0199455	0.0137042	0.0123499	2018	1.9596	40.6629	4.2269	35.5939	8.58299e+09	7.20469e+07	0.00276634	C	0.314627	0.00839415	0	59.3613	0	0
002030	-0.0186062	-0.0180164	-0.0191921	-0.0136783	-0.0296312	-0.0319767	-0.0241201	2016	2.1392	37.6323	6.7978	36.2302	3.04174e+09	1.13653e+08	0.00166415	C	0.380992	0.0373646	1	41.9149	1	1
002030	-0.0669375	-0.0759597	-0.0440078	-0.0465823	-0.0555544	-0.0809524	-0.064363	2017	2.3085	43.4278	5.2247	38.3239	4.13966e+09	1.51278e+08	-0.00128857	C	0.36898	0.0365435	1	42.1891	1	1
002030	0.0131202	0.0316686	-0.0244747	-0.02129	-0.0505177	-0.117687	0.00993552	2018	2.0163	43.1403	3.0484	43.0893	4.64179e+09	1.65101e+08	0.000931192	C	0.322004	0.0355683	1	42.1904	1	1
002031	-0.0229227	-0.0246388	-0.0213386	-0.0154626	-0.0402203	-0.0608019	-0.0287987	2016	2.522	29.0245	4.6065	29.1431	4.36915e+09	3.61709e+07	-0.0236817	C	0.393155	0.00827869	0	0.754	0	1
002031	-0.00762618	-0.0172693	-0.0159763	0.00310607	-0.0291937	-0.0490372	-0.0267086	2017	6.6297	27.7501	2.6552	35.4222	4.75566e+09	3.95061e+07	0.00696517	C	0.369993	0.00830718	0	0.8585	0	1
002031	-0.00522106	0.0355038	0.0178207	0.00138714	0.0244735	0.0709562	0.0112125	2018	1.8479	36.3486	4.2554	51.6495	7.01506e+09	5.12086e+07	-0.00045403	C	0.32926	0.0072998	0	0.8911	0	1
002031	-0.137302	-0.123916	-0.0945396	-0.0968711	-0.145569	-0.13742	-0.134971	2019	1.2413	34.2985	4.2708	50.659	7.10431e+09	7.70852e+07	-0.00514068	C	0.323722	0.0108505	0	0.5095	0	1
002031	-0.110041	-0.105158	-0.121846	-0.105481	-0.118917	-0.151367	-0.126406	2020	1.6311	31.932	3.9179	37.1676	5.74776e+09	7.98586e+07	-0.030779	C	0.382617	0.0138939	0	0.2005	0	1
002031	0.012096	-0.00860344	-0.00395283	-0.00464757	0.0682159	-0.00555321	0.0127908	2021	1.7063	26.3397	0.6472	43.3992	6.00395e+09	6.78024e+07	-0.0474047	C	0.0828979	0.011293	0	1.94	0	1
002032	-0.0288561	-0.0430082	-0.0248746	-0.0365564	-0.0149699	-0.0344906	-0.0171743	2016	2.5489	28.9695	16.5742	32.2653	7.39611e+09	3.13983e+08	0.0180299	C	0.338448	0.0424525	1	92.6012	0	0
002032	-0.0381531	0.00705614	-0.0368306	-0.0312084	-0.0273096	0.0220017	-0.0437753	2017	1.9857	30.5272	17.8008	41.9643	7.8542e+09	3.51894e+08	0.0205785	C	0.32749	0.0448033	1	93.8848	0	0
002032	-0.076176	-0.0321762	-0.0426867	-0.0362487	-0.0246943	0.0324186	-0.082614	2018	1.9547	29.5567	18.2889	43.3202	9.17168e+09	3.83877e+08	0.0216923	C	0.270484	0.0418547	1	94.8561	0	0
002032	0.000178691	-0.00294473	0.018854	0.0198164	-0.0311636	-0.0395008	-0.000783698	2020	1.9754	31.1545	19.8441	42.2296	1.1848e+10	4.52561e+08	-0.00598535	C	0.311657	0.0381974	1	95.1263	0	0
002032	0.00259967	0.0109264	-0.024678	0.0127723	-0.0676176	-0.0316201	-0.0348506	2021	2.0087	26.4219	17.9803	41.1278	1.22923e+10	4.41726e+08	0.00803582	C	0.0559735	0.0359352	1	94.0293	0	0
002034	0.163419	0.143691	0.126385	0.105568	0.186489	0.16849	0.184237	2016	1.3702	17.4821	4.8667	38.0993	7.96998e+08	2.93205e+07	-0.0115879	C	0.462123	0.0367887	1	15.9674	0	0
002034	0.0629503	0.0824912	-0.019383	-0.00473434	0.154984	0.204087	0.0483017	2017	2.9843	17.2293	2.741	22.2927	1.08884e+09	3.51919e+07	0.0619699	C	0.435379	0.0323206	1	51.7014	0	0
002034	-0.108298	-0.0224335	0.026235	-0.0751726	0.201711	0.332486	-0.00689063	2018	2.1356	33.5556	12.2145	32.1558	4.92466e+09	4.2594e+07	0.0142514	C	0.320208	0.00864913	0	52.0841	0	0
002034	-0.0230905	-0.0613213	0.00998479	-0.0400026	0.00270289	0.0062638	0.026897	2019	1.6499	52.1335	7.1212	41.1027	6.20875e+09	3.21562e+07	0.0158985	C	0.324192	0.00517918	0	52.0011	0	0
002035	0.044753	0.0899979	0.0519082	0.0421558	0.0329371	0.0804649	0.0545054	2016	1.4354	38.5647	8.8454	43.4118	2.77589e+09	1.21103e+08	0.0374158	C	0.379265	0.0436268	1	50.8072	0	0
002035	0.0285589	0.0268995	-0.013629	0.0334451	0.0305621	0.0264978	-0.0185153	2017	1.4289	42.5386	11.9884	50.0541	3.5933e+09	1.37095e+08	0.0455739	C	0.350989	0.0381529	1	56.9823	0	0
002035	-0.0241867	-0.0250322	0.0466994	-0.0156504	0.0427693	0.00812245	0.038163	2018	1.6277	45.474	14.8658	46.2793	4.21049e+09	1.83925e+08	0.0484152	C	0.274301	0.0436827	1	44.4178	0	0
002036	-0.0255865	-0.0165548	-0.0237397	-0.00990445	-0.045363	-0.0661757	-0.0394217	2016	1.5816	24.6913	11.1925	45.3357	2.86608e+09	8.98678e+07	0.0237612	C	0.382269	0.0313556	1	61.0658	0	0
002036	-0.0523187	-0.0750212	-0.0189424	-0.027624	-0.101036	-0.113768	-0.0436371	2017	1.1162	15.3053	8.5805	53.8277	3.86546e+09	1.29232e+08	0.0231591	C	0.398848	0.0334324	1	54.3471	0	0
002036	0.0418	0.0415266	0.0199757	0.00301214	0.0545171	0.0108386	0.0587636	2018	1.0213	13.182	8.7175	57.5749	4.90386e+09	1.57435e+08	0.014463	C	0.338999	0.0321043	1	46.4083	0	0
002036	0.0119142	-0.0695523	-0.0424854	0.0444582	-0.17898	-0.220946	-0.0750294	2019	1.1836	13.1053	5.3529	66.7941	6.83025e+09	1.96085e+08	0.00503584	C	0.349476	0.0287083	1	39.3855	0	0
002036	0.00972966	-0.00930156	-0.00216167	-0.00172818	-0.0105944	-0.0727966	0.00929617	2020	1.1044	15.2613	4.9307	71.4936	9.00133e+09	2.88104e+08	-0.0111378	C	0.422918	0.0320068	1	30.4471	0	0
002037	-0.0516105	-0.0358905	-0.0509143	-0.0316685	-0.0846357	-0.0459427	-0.0708563	2016	0.8489	28.5766	4.0469	72.1263	8.31322e+09	71130000	-0.00341865	C	0.438549	0.00855625	0	53.3704	1	0
002037	-0.0566938	-0.0647997	-0.0586796	-0.06338	-0.0665226	-0.0634522	-0.0519934	2017	1.0228	26.5334	3.6376	67.6997	7.30931e+09	77990000	0.00247082	C	0.422957	0.01067	0	45.6197	1	0
002037	0.0187117	0.03423	0.0349049	0.0157622	0.03233	0.00764493	0.0378545	2018	1.3466	20.1399	3.8427	69.2195	7.83212e+09	86060000	0.00147037	C	0.360924	0.0109881	0	30.74	1	0
002038	-0.0251402	-0.0544929	-0.0225413	-0.0183104	-0.0441209	-0.0669161	-0.0293712	2016	23.2806	65.9687	18.3158	3.9452	3.76162e+09	1.05488e+08	-0.0305746	C	0.233059	0.0280432	1	28.3288	0	1
002038	0.112933	0.149134	0.0664772	0.0627173	0.106845	0.13991	0.116693	2017	24.0852	65.2161	12.9871	3.7045	4.08127e+09	1.02041e+08	0.00830821	C	0.242196	0.0250023	1	25.884	0	1
002038	0.0756493	0.077012	0.00887407	0.0138888	0.112732	0.0869448	0.0706345	2018	12.2285	70.6693	13.9235	6.2305	4.58506e+09	1.07126e+08	0.046549	C	0.192949	0.0233642	1	27.1155	0	1
002041	0.0382745	0.0162957	0.0103321	0.0217426	0.0301064	-0.00938847	0.026864	2016	3.4697	53.0915	13.3036	25.8884	4.29758e+09	3.73845e+07	0.02143	A	0.270509	0.00869898	0	68.8484	0	0
002041	-0.0978307	-0.126819	-0.0330326	-0.0368437	-0.101097	-0.139512	-0.0940196	2017	5.0327	53.0071	13.1975	18.047	4.46748e+09	4.77565e+07	-0.0247453	A	0.247973	0.0106898	0	66.352	0	0
002041	0.0463092	0.0506088	0.0161141	0.00891366	0.0361275	0.0881113	0.0535097	2018	5.627	41.0966	2.9285	15.4428	4.44599e+09	5.10051e+07	-0.0337457	A	0.240997	0.0114722	0	63.1743	0	0
002041	0.102511	0.13065	0.0558825	0.0388195	0.0831569	0.0445787	0.119573	2021	4.9533	28.8067	1.4677	16.6323	3.76051e+09	7.3359e+07	0.0338902	A	0.0518587	0.0195077	0	62.8102	0	0
002042	-0.0516971	-0.0583265	-0.0193308	-0.0292781	-0.0194233	-0.0186023	-0.0417498	2016	1.0488	13.702	6.0207	60.1403	9.39769e+09	1.04236e+08	0.0125112	C	0.433907	0.0110916	0	69.2242	0	0
002042	-0.0349619	-0.0323951	0.0212817	-0.00726987	-0.00626948	-0.00391218	-0.00641042	2017	0.9907	11.6979	7.4859	61.4956	1.09988e+10	1.39972e+08	0.0174258	C	0.414492	0.0127261	0	71.406	0	0
002042	0.0174431	0.0516182	0.0469307	-0.00444636	-0.0579111	-0.0190359	0.0688201	2018	1.1562	11.1897	7.1285	54.8382	1.60312e+10	2.05468e+08	0.00845075	C	0.345579	0.0128168	0	64.7163	0	0
002042	-0.0467925	-0.0477905	-0.0116289	-0.0262998	-0.09163	-0.106114	-0.0321216	2020	1.0864	7.8599	4.2274	63.5706	1.83359e+10	1.62548e+08	-0.0432101	C	0.428618	0.00886502	0	68.0804	0	0
002042	0.0557551	0.0734496	-0.0364318	0.0187226	-0.0985091	-0.115272	0.000600707	2021	0.987	1.5146	-1.4128	65.9869	1.76101e+10	1.53122e+08	0.0587295	C	0.104231	0.00869514	0	60.93	0	0
002043	0.0319183	0.0118041	0.0749331	0.0701311	0.0307953	0.0100878	0.0367202	2016	3.6701	17.4427	10.2362	21.3184	1.16565e+09	2.49103e+07	0.138	C	0.365288	0.0213703	1	55.2552	0	0
002043	-0.0579335	-0.0554132	-0.0144233	-0.0162916	-0.0344406	-0.0575088	-0.0560652	2017	3.4393	19.3717	19.4886	19.1915	1.9843e+09	3.41831e+07	0.0654664	C	0.308142	0.0172268	0	50.8608	0	0
002043	-0.0219019	0.0185046	0.00688176	-0.00278142	-0.0698443	-0.0495202	-0.0122387	2018	2.6701	17.258	19.0388	26.7608	2.66694e+09	4.68448e+07	0	C	0.264701	0.017565	0	40.2172	0	0
002043	0.0935399	0.0689702	0.0195481	0.0429355	0.0284201	-0.00864123	0.0701525	2021	1.1523	18.9719	13.8303	60.8184	5.27956e+09	5.87767e+07	0.0582027	C	0.0692333	0.0111329	0	47.7017	0	0
002044	0.00411794	-0.00889562	-0.00342074	0.0100967	-0.0147153	-0.0394082	-0.00939949	2016	1.7028	47.9509	14.4518	27.6597	4.48095e+09	2.53773e+06	0.019215	C	0.384072	0.000566338	0	58.6114	0	0
002044	0.04485	0.0875158	0.0162368	0.0414035	0.0544092	0.0752717	0.0196833	2017	1.1301	48.3072	10.1847	40.1644	5.98962e+09	2.2477e+06	0.0435904	C	0.402482	0.000375266	0	67.2563	0	0
002044	0.15094	0.147784	0.0887154	0.065739	0.195854	0.102445	0.173916	2018	1.0279	46.9627	10.7847	44.6862	1.24795e+10	3.97534e+06	0.0216096	C	0.340017	0.00031855	0	63.8837	0	0
002044	0.0409843	0.0127069	0.0448913	0.038844	0.030637	-0.011783	0.0470316	2021	0.9624	37.0533	6.0834	52.5943	1.83362e+10	4.65152e+07	-0.0256539	C	0.0932116	0.00253679	0	40.0452	0	0
002045	0.0978301	0.0681875	0.0206971	0.0102909	0.110511	0.0616181	0.108236	2016	1.3657	19.9201	2.9716	53.7999	2877497994	128658888	0.00250033	C	0.436356	0.0447121	1	47.9585	0	1
002045	-0.0581465	-0.0893786	-0.019352	-0.0180742	-0.0321387	-0.096208	-0.0594243	2017	1.2083	19.0089	2.8407	52.9116	3004351047	152457347	0.02514	C	0.422857	0.0507455	1	42.8398	0	1
002045	-0.145089	-0.12381	-0.16259	-0.133019	-0.229355	-0.191046	-0.174659	2019	1.0541	12.2227	-4.9043	64.3403	4805824250	206941395	0.121042	C	0.398676	0.0430605	1	36.6861	0	1
002045	0.0208888	-0.0041011	0.0416834	0.0256646	-0.00702255	-0.094784	0.0369076	2021	1.2961	15.4812	5.1007	54.5034	4.48399e+09	2.05759e+08	-0.0324851	C	0.0827046	0.0458874	1	32.4	0	1
002046	-0.0776925	-0.143843	-0.0506243	-0.0728312	-0.0401137	-0.0945212	-0.0554856	2017	1.2143	26.6146	2.1286	41.4484	2.34025e+09	6.78065e+07	-0.00403081	C	0.40994	0.028974	1	57.8504	1	1
002046	-0.00525342	0.00171383	-0.019758	-0.0170792	0.0218816	0.0512898	-0.00793222	2018	1.3136	30.1012	3.1438	40.6625	3.74046e+09	1.20332e+08	0.00109438	C	0.335742	0.0321704	1	62.7824	1	1
002046	0.0637775	0.0020486	0.0332269	0.0356772	-0.0447398	-0.13477	0.0613272	2020	1.5848	24.7032	2.1767	38.2772	4.61745e+09	2.21658e+08	0.00920204	C	0.399629	0.0480045	1	60.86	1	1
002046	-0.112899	-0.10844	-0.133997	-0.137232	-0.139017	-0.0976509	-0.109663	2021	1.9476	23.8139	2.8147	38.4101	4.73692e+09	2.22832e+08	0.0164094	C	0.078405	0.0470416	1	64.9943	1	1
002047	-0.0604916	-0.156151	-0.0136211	-0.0327909	-0.017715	-0.127872	-0.0413217	2017	1.4852	17.1078	8.3146	66.1481	8.76234e+09	2.02429e+08	0.00581195	C	0.374544	0.0231022	1	29.9987	1	0
002047	0.00360597	-0.00363842	-0.012239	-0.0239519	0.0207845	0.0420638	0.0153189	2018	2.2967	15.4356	7.1713	54.0903	8.37705e+09	2.01267e+08	0.00656737	C	0.307469	0.024026	1	27.8461	1	0
002047	0.0186195	0.0245349	-0.00959374	0.0417517	0.00505608	-0.0198617	-0.0327259	2019	1.9184	17.1828	5.9705	56.648	9.25203e+09	2.06891e+08	-0.00385198	C	0.305024	0.0223617	1	22.8811	1	0
002047	-0.0110379	-0.0427745	0.0343275	0.00619267	-0.0235177	-0.0492551	0.0170969	2021	1.4654	16.1335	2.5901	64.9296	1.20288e+10	1.896e+08	-0.133925	C	0.0784617	0.0157621	0	36.73	1	0
002048	0.0483193	0.0201024	0.0222974	0.0370864	0.0234244	0.00524918	0.0335303	2016	1.3295	18.0327	6.7976	46.0496	1.05286e+10	2.77692e+08	0.0480173	C	0.413008	0.026375	1	40.1756	0	1
002048	-0.00743183	0.00261772	-0.00516988	0.0164314	2.79304e-05	0.00779669	-0.0290331	2017	1.1071	21.4649	11.2213	54.7936	1.35198e+10	2.73826e+08	0.0132007	C	0.380339	0.0202537	0	42.4882	0	1
002048	0.0811031	0.134941	0.0846368	0.0738456	0.0820381	0.112692	0.0918944	2018	1.4172	21.1097	10.0512	45.0862	1.62045e+10	3.81725e+08	-0.00369459	C	0.315646	0.0235567	1	37.4741	0	1
002048	-0.124062	-0.0975033	-0.139129	-0.0564345	-0.147056	-0.071189	-0.206757	2021	1.6624	19.0959	7.3192	38.74	1.91047e+10	5.28062e+08	0.0211196	C	0.0733385	0.0276404	1	30.2493	0	1
002049	-0.0274863	-0.0142217	-0.00565064	-0.0108016	-0.0311383	-0.0209391	-0.0223353	2016	3.4758	41.2152	10.0536	28.943	4.12945e+09	3.60353e+08	0.00406205	C	0.349457	0.0872644	1	53.0255	1	1
002049	-0.0559172	-0.0397613	-0.0865638	-0.0663403	-0.097271	-0.0255546	-0.0761407	2017	3.8518	38.0188	8.1271	26.6595	4.46661e+09	4.43868e+08	-0.0112873	C	0.344078	0.0993745	1	47.0183	1	1
002049	0.0317169	0.0607207	0.00859324	-0.0146771	0.0603476	-0.0165736	0.0549873	2018	3.0108	33.1375	6.6144	32.1201	5.20703e+09	5.02803e+08	0.0188131	C	0.303476	0.0965625	1	44.4846	1	1
002049	0.0257307	0.0321112	0.0252504	0.0270897	0.0436514	0.000573163	0.0238913	2019	3.3125	30.1475	6.9559	33.6202	5.72602e+09	4.91904e+08	0.0182312	C	0.294618	0.0859067	1	45.4877	1	1
002049	0.026414	0.00427613	0.0110987	0.00782014	0.0676227	0.108342	0.0296926	2021	2.6191	52.3307	13.552	34.865	7.62773e+09	6.03674e+08	0.156479	C	0.0527974	0.0791421	1	58.2026	1	1
002050	0.0181838	-0.0416349	0.045073	-0.00347726	0.0417151	-0.000562212	0.0667341	2016	2.0971	28.5082	10.3645	41.6924	8.03948e+09	2.25609e+08	0.0301217	C	0.376912	0.0280626	1	71.4737	0	1
002050	0.122605	0.0964893	0.0388309	0.0636539	0.0956759	0.10958	0.0977819	2017	2.1495	29.7694	12.7115	36.1035	8.39864e+09	2.45832e+08	0.0412961	C	0.346482	0.0292704	1	75.588	0	1
002050	-0.0167413	0.0774147	-0.066593	-0.0715929	0.0130837	0.0906206	-0.0117413	2018	2.3393	31.2338	14.4504	35.8174	1.2348e+10	3.27171e+08	0.0100094	C	0.278237	0.0264959	1	75.3711	0	1
002051	0.0928875	0.0700618	0.0959506	0.0951304	0.124919	0.0839242	0.0937077	2016	1.315	20.9838	5.2254	67.5579	1.98404e+10	3.00795e+08	0.0132416	E	0.402413	0.0151607	0	75.6492	1	0
002051	0.0657633	0.0593355	0.0102982	0.0108425	0.048334	0.0382515	0.0652189	2017	1.4833	21.7747	7.3166	59.414	1.87856e+10	3.01398e+08	0.0136233	E	0.370039	0.0160441	0	70.591	1	0
002051	-0.0275489	-0.00297529	-0.0789693	-0.0596674	-0.0237252	0.0264997	-0.0468508	2018	1.6157	26.1548	8.2262	53.3295	1.85601e+10	3.74259e+08	0	E	0.296626	0.0201647	0	69.0546	1	0
002051	0.00863861	-0.0047871	0.0139503	0.0100391	0.0168303	-0.012833	0.0125498	2019	1.7612	19.2791	7.7884	48.5123	1.81202e+10	3.10412e+08	-0.0149142	E	0.291403	0.0171307	0	67.952	1	0
002051	0.0997578	0.0984262	0.00772803	0.0550116	0.049126	0.0651163	0.0524742	2021	1.7192	18.2191	-0.69	50.677	2.16829e+10	5.30424e+08	0.0167795	E	0.0792557	0.0244628	1	66.17	1	0
002053	0.221201	0.182801	0.0176681	0.0264824	0.194373	0.128633	0.212387	2016	0.4935	43.6665	4.7597	50.9648	4.04387e+09	578002	0.0364678	C	0.405239	0.000142933	0	70.8847	1	0
002053	-0.0861595	-0.0985612	-0.0885364	-0.0737058	-0.120235	-0.141225	-0.10099	2017	3.6906	59.9706	9.2218	27.8553	3.27119e+09	812072	-0.0260232	C	0.32051	0.00024825	0	69.516	1	0
002053	-0.0081663	-0.0166805	0.0151769	-0.00324143	-0.0105613	-0.0159201	0.010252	2018	2.0644	49.5776	5.7408	33.2827	3.72629e+09	2.15134e+06	-0.00757161	C	0.298341	0.000577342	0	73.5659	1	0
002053	-0.0345811	-0.0249509	0.0229248	0.0219973	-0.0322736	-0.0174195	-0.0336536	2019	1.4481	50.7384	4.2753	38.0871	4.13105e+09	2.30824e+06	0.0278762	C	0.300124	0.000558754	0	80.7696	1	0
002054	-0.0407937	-0.0380733	-0.0340726	-0.0355426	-0.0605379	-0.0712749	-0.0393237	2016	2.8953	22.7468	16.5171	20.925	2.48906e+09	4.9641e+07	-0.0637754	C	0.335194	0.0199437	0	21.9815	0	0
002054	0.0541039	0.0704218	0.0365037	0.0356076	0.0557469	0.0610243	0.055	2017	2.1987	23.9915	9.4539	30.6174	2.94336e+09	7.22779e+07	-0.0444489	C	0.363242	0.0245562	1	22.5715	0	0
002054	-0.0572516	0.0562753	-0.00203829	-0.049158	0.0442885	0.185264	-0.0101319	2018	1.8324	22.0301	3.4082	33.5918	3.01085e+09	7.40873e+07	0.00499494	C	0.33463	0.0246068	1	19.0236	0	0
002054	-0.0400879	-0.0511265	-0.0324824	-0.0172945	-0.089519	-0.0459298	-0.0552757	2019	2.5532	30.3475	3.9351	30.6687	2.93194e+09	8.95162e+07	0.0241027	C	0.309261	0.0305314	1	18.8906	0	0
002054	-0.0631598	-0.109084	-0.00124826	-0.0327548	-0.0576066	-0.0178939	-0.0316532	2021	1.7273	36.2358	3.8877	37.8015	3.9736e+09	8.89269e+07	0.0197831	C	0.0728419	0.0223795	1	22.86	0	0
002055	-0.150049	-0.174873	-0.096952	-0.107536	-0.165151	-0.170135	-0.139465	2016	1.1927	17.9929	3.1448	67.4284	5.41587e+09	1.43653e+08	-0.000786421	C	0.449095	0.0265244	1	35.7522	0	1
002055	-0.023816	-0.0549062	-0.00176321	-0.00556022	-0.0196073	-0.0574801	-0.020019	2017	1.1544	15.4603	1.4404	75.2087	7.03935e+09	2.15129e+08	0.0217021	C	0.45138	0.030561	1	32.3138	0	1
002055	0.0123609	0.0523384	-0.0212817	0.00171246	0.0133917	0.0977611	-0.0106333	2018	1.2118	14.7522	3.4885	70.5592	9.58734e+09	3.33607e+08	-0.000911384	C	0.369561	0.0347967	1	30.1423	0	1
002055	-0.135484	-0.115319	-0.181097	-0.171284	-0.149265	-0.134104	-0.145297	2019	1.1086	14.0239	4.2097	69.6343	1.0163e+10	4.04336e+08	-0.0783261	C	0.356242	0.0397853	1	29.1851	0	1
002055	0.00547987	0.0147904	0.0110914	-0.0200793	-0.0233344	-0.00957827	0.0366506	2021	1.064	14.475	3.1729	73.5617	9.47667e+09	3.98298e+08	-0.0736371	C	0.091996	0.0420293	1	22.72	0	1
002056	-0.0310654	-0.0565039	0.00169795	-0.0205366	-0.00728955	-0.0262047	-0.00883086	2016	3.2309	23.7662	7.6795	31.0909	5.13955e+09	1.5632e+08	0.01572	C	0.380632	0.0304152	1	60.4486	0	1
002056	0.0675707	0.0264767	0.0495317	0.0362612	0.107147	0.042472	0.0808412	2017	1.9732	24.899	9.3379	31.8608	5.82866e+09	2.06491e+08	0.018923	C	0.365037	0.0354268	1	63.5317	0	1
002056	0.046759	0.0483115	0.0479158	0.0293829	0.0441687	0.0314556	0.0652919	2018	2.1571	23.151	10.4697	30.2646	6.54885e+09	2.44639e+08	0.01324	C	0.299063	0.0373561	1	59.8859	0	1
002056	0.0979843	0.135797	0.11157	0.124387	0.0969366	0.135786	0.0851678	2020	1.8358	22.8073	9.1627	37.1487	8.4995e+09	2.95599e+08	0.0386206	C	0.365257	0.0347784	1	66.8454	0	1
002057	-0.0470748	-0.0188335	-0.0353943	-0.0334702	-0.0400703	-0.00254221	-0.0489988	2016	4.2998	18.4233	3.2214	15.1364	6.02666e+08	1.29378e+07	0.00680651	C	0.390251	0.0214677	1	38.0664	1	0
002057	-0.0475592	-0.0998364	-0.0586851	-0.0686409	-0.0471048	-0.0944839	-0.0376035	2017	4.0567	20.8334	6.1247	20.8604	6.87197e+08	1.71183e+07	0.077072	C	0.36486	0.0249104	1	47.7293	1	0
002057	0.0231982	0.0231513	0.00594044	-0.00102271	0.0355843	0.0634386	0.0301614	2018	4.3749	26.5586	13.6911	24.0273	1.64376e+09	4.91622e+07	0	C	0.268595	0.0299083	1	48.8511	1	0
002059	0.418497	0.544805	0.205431	0.200545	0.422146	0.580593	0.423383	2016	1.5409	32.9233	4.0597	50.011	4.04053e+09	1.85575e+07	-0.000236281	L	0.457519	0.00459284	0	65.7594	1	0
002059	-0.0231116	-0.0597002	-0.00426144	-0.0197869	-0.0249411	-0.107991	-0.00758619	2017	1.4477	26.7785	3.9331	53.424	3.9705e+09	1.77145e+07	0.0043326	L	0.452296	0.00446152	0	64.1826	1	0
002059	0.111709	0.161041	0.0668653	0.0368265	-0.0585699	0.0316358	0.141747	2021	1.2841	25.3369	3.6389	54.888	5.67583e+09	3.66374e+07	-0.094142	L	0.0973962	0.006455	0	62.7546	1	0
002060	-0.0460906	-0.0429391	-0.0245064	-0.035387	-0.0556963	-0.0384184	-0.03521	2016	1.0572	12.5053	3.4066	81.9627	1.45944e+10	2.13945e+08	0.000557178	E	0.432956	0.0146593	0	39.6735	1	0
002060	0.0217323	0.00855615	0.00619498	0.0308529	0.00841514	0.0133755	-0.00292564	2017	0.9468	12.2184	3.0535	82.398	1.57164e+10	2.21836e+08	0.000856757	E	0.420694	0.014115	0	36.7336	1	0
002060	0.0144554	0.0253698	0.0290419	0.00965059	0.0329388	0.0440875	0.0338467	2018	0.9379	13.1234	3.3578	83.3217	1.75153e+10	228543400	0.00135398	E	0.352819	0.0130482	0	37.3732	1	0
002061	0.0637642	0.05708	0.0843372	0.0751794	0.102277	0.12955	0.072922	2017	0.4769	16.2181	5.6872	65.7295	4.69545e+09	1.27866e+08	0.0843838	C	0.393864	0.0272319	1	80.4145	1	0
002061	0.0843617	0.110098	0.114984	0.0433461	0.150341	0.192663	0.155999	2018	1.0158	11.7409	10.9278	78.3422	2.55651e+10	2.51828e+08	0.004545	C	0.316352	0.00985046	0	84.1027	1	0
002061	-0.136821	-0.143758	-0.0153836	-0.0245104	-0.142404	-0.165563	-0.127695	2019	1.0464	9.6668	6.355	75.1207	3.01709e+10	3.0039e+08	-0.0146793	C	0.326284	0.00995628	0	77.5054	1	0
002061	0.0320115	0.0243267	0.0295707	0.032576	0.0342464	-0.000140487	0.0290061	2020	1.1029	7.9397	4.0823	74.8079	3.37981e+10	3.81977e+08	0.00673304	C	0.405798	0.0113017	0	73.674	1	0
002062	-0.0650538	-0.0724128	-0.00663761	-0.0312034	-0.0377848	-0.0388536	-0.0404879	2016	1.1938	12.2326	2.6567	81.6406	1.48972e+10	2.12907e+08	0.0021258	E	0.436076	0.0142917	0	48.2916	0	0
002062	-0.0179117	-0.0360737	-0.00443669	-0.00391694	-0.0209952	-0.035619	-0.0184314	2017	1.2026	11.4099	3.4839	79.0311	1.33464e+10	2.08747e+08	0.00261862	E	0.415273	0.0156407	0	44.9468	0	0
002062	0.0551369	0.0597493	0.0363773	0.0262607	0.0637778	0.0886938	0.0652535	2018	1.2477	10.3741	3.918	76.8074	1.30162e+10	2.17755e+08	0.00313401	E	0.346764	0.0167295	0	46.0786	0	0
002064	-0.0442186	-0.038574	-0.0231703	-0.0401419	-0.0398533	-0.0265009	-0.027247	2018	1.377	20.6666	9.1413	38.8707	5.56209e+09	1.28207e+08	0.00979927	C	0.316287	0.0230502	1	41.0507	0	0
002064	-0.0582824	0.071682	0.0245149	0.049139	-0.0546158	0.0911233	-0.0829065	2019	1.7942	22.8488	9.4511	35.9895	5.93846e+09	1.70398e+08	0.202877	C	0.299522	0.0286939	1	56.0723	0	0
002064	0.107923	0.145278	0.126666	0.0993451	0.0885494	0.124408	0.135243	2020	1.0299	24.0187	19.0633	54.2589	1.69746e+10	5.30096e+08	0.0240664	C	0.33427	0.0312287	1	61.4591	0	0
002064	-0.0280446	-0.0225923	-0.0362095	-0.0146886	-0.0813165	-0.0403197	-0.0495655	2021	1.776	24.8363	14.34	41.1499	1.96689e+10	5.09531e+08	0.289587	C	0.0615902	0.0259054	1	57.5189	0	0
002066	-0.0438568	-0.0390755	-0.0125899	-0.00248729	-0.033599	-0.0468012	-0.0539594	2017	0.9856	24.0387	3.2478	74.4741	3.38841e+09	5.29424e+07	-0.00464477	C	0.432984	0.0156245	0	44.6828	1	0
002066	-0.0295792	-0.0167094	0.032586	-0.0263955	0.0789746	0.0783427	0.0294023	2018	1.0023	22.8281	4.32	74.7951	3.66457e+09	6.00869e+07	-0.00103548	C	0.361817	0.0163967	0	43.7073	1	0
002066	0.0061948	0.0309315	0.0566287	0.0290138	0.0514513	0.105098	0.0338097	2021	0.9501	15.7747	5.1589	70.7688	3738795197	1.37227e+08	0.00522222	C	0.0873758	0.0367036	1	42.85	1	0
002067	-0.00927758	-0.00668403	-0.0135835	0.00125765	-0.0257323	-0.0094131	-0.0241187	2016	1.2199	13.018	2.0963	47.3602	5.71829e+09	7.76356e+07	0.0387113	C	0.444469	0.0135767	0	3.4424	0	0
002067	-0.0245379	-0.067317	-0.0260639	-0.040957	-0.00895577	-0.0382854	-0.00964474	2017	1.4739	13.8546	7.9059	41.0205	5.69046e+09	9.46501e+07	0.0590763	C	0.392329	0.0166331	0	1.5686	0	0
002067	-0.0122299	0.000466068	0.0219543	0.00141924	0.0119079	0.0287477	0.0083052	2018	1.8472	19.9475	14.9775	36.8297	6.29881e+09	1.42282e+08	-0.0298612	C	0.288559	0.0225887	1	0.6053	0	0
002067	-0.0541118	-0.0916276	0.0361982	-0.00174669	-0.0245579	0.0196839	-0.0161669	2020	2.0965	10.9745	4.7284	20.0056	5.66016e+09	1.75844e+08	0.0216658	C	0.384881	0.0310671	1	0.1124	0	0
002067	-0.0139196	0.0195312	-0.0259563	-0.0227607	-0.0465131	-0.0146433	-0.0171152	2021	2.8832	12.7833	6.2593	32.5814	7.29173e+09	1.71374e+08	0.0192516	C	0.0733503	0.0235025	1	3.6264	0	0
002068	0.0092217	0.00807794	-0.018572	-0.0169065	-0.0140177	0.026087	0.00755621	2016	0.7717	15.7469	2.9455	67.1906	6.31991e+09	3.13794e+08	0.00349111	C	0.455149	0.0496517	1	56.3447	1	0
002068	-0.0375957	-0.0357531	-0.0147975	-0.0060487	0.00850208	-0.0253547	-0.0463445	2017	0.7533	18.1751	4.053	64.5206	6.17948e+09	2.77341e+08	0.0656796	C	0.42901	0.0448809	1	55.1459	1	0
002068	-0.010333	0.00142568	-0.0174331	-0.00723289	-0.00509347	0.00772547	-0.0205331	2018	1.0725	18.4777	9.886	55.2103	7.4655e+09	2.89933e+08	0.00458396	C	0.327029	0.0388365	1	56.6799	1	0
002068	-0.107253	-0.110392	-0.118474	-0.110673	-0.121571	-0.155325	-0.115054	2019	1.0472	15.692	7.6651	50.5515	7.14507e+09	3.58864e+08	-0.0925339	C	0.326641	0.0502254	1	56.7323	1	0
002068	-0.0897405	-0.0666325	-0.0105063	-0.0677102	0.0547635	0.0668956	-0.0325367	2020	0.8809	6.7255	-3.0425	58.4681	7.18631e+09	3.40772e+08	0.0548079	C	0.465882	0.0474196	1	55.5688	1	0
002068	-0.0258179	-0.0323552	-0.0207816	-0.0322925	0.0173836	-0.0399526	-0.0143069	2021	1.0374	10.5554	2.4505	55.5243	6.93272e+09	3.00457e+08	0.051638	C	0.0900421	0.0433391	1	46.89	1	0
002069	-0.0396691	-0.0647184	-0.0309575	-0.03403	-0.0320006	-0.0409508	-0.0365965	2017	0.9909	13.1615	2.4019	80.6208	4.19558e+09	1.32326e+07	0.00486383	A	0.39083	0.00315393	0	55.19	0	0
002069	0.00982799	0.06211	0.0311225	-0.00210781	0.0329567	0.122198	0.0430583	2018	0.9989	17.0573	-7.4009	89.7772	3.94402e+09	1.71279e+07	0.193422	A	0.375233	0.00434276	0	55.07	0	0
002069	-0.13402	-0.0991227	-0.12457	-0.125882	-0.166784	-0.143983	-0.132708	2019	0.7063	16.7133	4.7221	87.5818	3.55434e+09	2.07005e+07	-0.121572	A	0.310199	0.00582399	0	55.07	0	0
002069	0.0393826	0.0658079	0.0134177	0.0523539	-0.0395054	-0.0604401	0.000446435	2020	0.6595	13.252	-7.5649	98.0071	3.00928e+09	2.3779e+07	0.134478	A	0.443869	0.00790188	0	53.45	0	0
002069	-0.111243	-0.0720389	-0.131086	-0.0612417	-0.151623	0.003712	-0.181087	2021	0.6319	17.3456	5.3353	97.1845	2.5561e+09	1.71753e+07	-0.00287528	A	0.071622	0.00671935	0	45.3	0	0
002073	0.0485131	0.0368997	0.0241927	0.0129401	0.0542513	0.0534597	0.0597657	2018	2.5978	23.9614	1.4004	42.1511	8.3925e+09	1.76766e+08	0.00164526	C	0.343419	0.0210623	1	16.6998	0	1
002073	0.0241264	-0.0102753	0.0122269	0.0135837	-0.0155264	-0.0928211	0.0227696	2020	1.7425	23.9712	1.8289	44.5101	8.0138e+09	1.55247e+08	0.00186571	C	0.405722	0.0193724	0	21.882	0	1
002073	0.0102849	-0.0528592	0.0459317	0.0553175	0.0103961	-0.0813225	0.00089915	2021	1.6786	21.2052	1.5353	44.6783	8.17259e+09	1.52879e+08	0.00610388	C	0.0835721	0.0187064	0	18.98	0	1
002074	0.0172548	-0.037891	-0.0265274	-0.0143768	0.0145631	-0.0487181	0.00510416	2016	1.66	45.3874	17.5706	54.686	6.71327e+09	1.35275e+08	0.0783747	C	0.338154	0.0201504	0	40.0258	0	1
002074	0.0105172	-0.0177391	-0.0183418	-0.0218014	-0.00963322	-0.0384948	0.0139768	2017	1.3696	46.9252	14.6327	61.2323	1.02147e+10	3.2996e+08	0.00274705	C	0.342452	0.0323025	1	37.2839	0	1
002074	0.00705308	0.0517394	0.00736499	0.00439194	0.0381752	0.185824	0.0100261	2018	1.7994	39.135	7.5619	51.7157	1.70969e+10	3.34216e+08	0.00362597	C	0.312511	0.0195483	0	33.05	0	1
002074	0.00886293	0.0587735	-0.0237877	0.0329855	-0.142068	-0.0715394	-0.0479103	2020	1.2951	32.5364	1.4417	64.022	2.51704e+10	5.88145e+08	0.0039231	C	0.415805	0.0233665	1	32.0123	0	1
002075	-0.226854	-0.409619	-0.208132	-0.205712	-0.255413	-0.402583	-0.229273	2017	1.2176	11.7195	7.9927	38.4815	7.83882e+09	1.23088e+08	0.0385906	C	0.393772	0.0157023	0	20.7444	0	0
002075	-0.226854	-0.409619	-0.208132	-0.205712	-0.255413	-0.402583	-0.229273	2018	1.6006	18.1718	21.4257	36.3175	9.65559e+09	1.63495e+08	0.058395	C	0.265056	0.0169327	0	22.2955	0	0
002075	-0.0356092	-0.0749811	-0.0287389	-0.0127999	-0.0339459	-0.0735939	-0.0515482	2019	1.8505	22.4148	27.9357	34.638	1.15215e+10	5.10047e+08	-0.0584159	C	0.227254	0.0442692	1	30.7558	0	0
002075	-0.00046758	-0.0235068	0.0170049	0.0186152	-0.0183351	-0.0525391	-0.00207782	2021	1.624	13.0404	12.8853	38.8451	1.31892e+10	5.62659e+08	0.0309327	C	0.066883	0.0426605	1	29.8189	0	0
002077	-0.0185775	-0.0231546	-0.0706004	-0.0397745	0.150011	0.137169	-0.0494033	2017	1.3116	22.969	1.534	44.0527	6.92411e+09	1.27471e+07	-0.000600785	S	1.15541	0.00184097	0	61.923	1	0
002077	-0.0191203	-0.0200191	-0.11958	-0.122867	-0.0310962	-0.0831581	-0.0158335	2019	1.1592	2.8871	-7.2223	54.0374	7.22095e+09	3.97105e+07	0.020138	S	1.14543	0.00549934	0	52.779	1	0
002077	-0.0619448	-0.0666173	-0.0541998	-0.0794055	-0.0736509	-0.13549	-0.0367391	2020	1.6542	-4.4159	-5.7548	48.4286	5.62391e+09	3.41937e+07	0.104968	S	1.2481	0.00608005	0	50.68	1	0
002078	0.016586	-0.0133701	-0.00690818	-0.00900779	0.00743819	-0.0152738	0.0186856	2016	0.7688	23.3935	8.3572	62.5026	1.97179e+10	4.41665e+08	0.016905	C	0.415012	0.0223992	1	70.2343	0	0
002078	0.0368921	0.00859747	0.0227785	0.022582	0.0339021	-0.00813059	0.0370885	2017	0.8613	21.9162	9.8624	58.7013	2.01942e+10	4.46776e+08	0.0470969	C	0.390748	0.022124	1	67.6398	0	0
002078	0.0736846	0.0870656	-0.0520924	0.00401838	0.00641373	-0.0012821	0.0175738	2018	0.8955	26.0321	15.1088	58.4588	2.60563e+10	4.75439e+08	0.0155374	C	0.300613	0.0182466	0	65.0606	0	0
002078	0.00365468	0.0218547	-0.00611039	-0.0115521	-0.0526124	-0.0140033	0.00909643	2021	0.6944	19.4377	8.4543	54.7247	3.58663e+10	5.31277e+08	0.0287704	C	0.0769757	0.0148127	0	61.0572	0	0
002079	-0.0278789	-0.0487822	-0.0454276	-0.0380108	-0.0273591	-0.0604219	-0.0352957	2016	4.9907	14.3287	1.2197	13.2333	1.48962e+09	5.13591e+07	0.0467524	C	0.398896	0.0344781	1	41.685	0	1
002079	-0.0463567	-0.0322166	-0.024736	-0.0327236	-0.0394025	-0.0240114	-0.0383691	2017	4.9889	19.5012	9.2105	13.8774	1.75603e+09	4.53997e+07	-0.00322913	C	0.341884	0.0258536	1	40.4059	0	1
002079	0.0302907	0.0505646	-0.00448609	0.00828082	0.0207548	0.0700989	0.0175237	2018	3.9322	18.9878	9.1352	17.9011	1.98101e+09	5.69025e+07	-0.00792755	C	0.29186	0.028724	1	40.5767	0	1
002079	-0.101563	-0.102845	0.013065	-0.0102128	-0.060413	-0.0485628	-0.0782848	2019	4.9144	18.1899	7.2017	14.9229	2.05437e+09	8.28659e+07	0.00690362	C	0.284677	0.0403363	1	39.422	0	1
002079	0.0365486	0.00264496	0.0195962	0.0210085	-0.012076	-0.0756206	0.0351363	2021	4.0108	18.3595	5.0034	19.4516	2.37412e+09	8.45374e+07	0.0527452	C	0.0685304	0.0356079	1	36.4074	0	1
002080	-0.0283453	-0.0495168	-0.0227515	-0.0259385	-0.0145815	-0.0381392	-0.0251583	2016	0.7815	21.6172	3.6895	66.738	1.87004e+10	3.20693e+08	-0.00834485	C	0.44431	0.0171489	0	84.0526	1	0
002080	0.0247731	0.0104846	0.0870361	-0.0104132	0.0925134	0.130166	0.122222	2017	0.9189	25.6382	4.4773	59.7378	2.0577e+10	4.56308e+08	0.0195073	C	0.414311	0.0221756	1	85.2809	1	0
002080	0.0493003	0.0576543	0.0559708	0.0196812	0.151466	0.149298	0.0855899	2018	0.9491	27.7495	5.9568	59.3373	2.24398e+10	4.94699e+08	0.0034193	C	0.339447	0.0220456	1	81.3188	1	0
002080	0.0233773	-0.0215561	0.0168529	0.0162282	0.0504178	-0.0361505	0.024002	2021	1.0641	27.125	8.6467	58.2932	3.36955e+10	9.14746e+08	0.0453963	C	0.0742384	0.0271474	1	73.8324	1	0
002081	-0.0563556	-0.0586386	-0.0236463	-0.0331453	-0.0269613	-0.0385313	-0.0468565	2016	1.3366	17.8075	8.2899	64.7395	2.48049e+10	5.81573e+08	0.00645977	E	0.388294	0.0234459	1	61.0022	0	0
002081	0.0458899	0.0441502	0.0821378	0.0717818	0.0400528	0.0775342	0.0562459	2017	1.3242	16.5451	8.0143	62.1891	2.68225e+10	6.06635e+08	0.00941405	E	0.374709	0.0226166	1	61.1506	0	0
002081	0.0394235	0.0712044	0.0166438	0.0185893	0.0310248	0.0684632	0.0374781	2018	1.5093	16.8027	8.7649	58.3097	2.81844e+10	6.14539e+08	0.0102104	E	0.306096	0.0218043	1	61.2645	0	0
002081	0.0345378	0.000245488	0.0235905	0.0250132	0.0295358	-0.0440059	0.0331151	2021	1.5038	16.5949	6.663	61.9021	4.50033e+10	9.55782e+08	-0.152742	E	0.0710468	0.021238	1	55.58	0	0
002082	-0.154504	-0.137761	-0.0464289	-0.11156	0.00258354	0.105974	-0.0893732	2016	4.2832	1.5803	5.1567	16.7122	1.61727e+09	4.95541e+07	0.003897	C	0.399112	0.0306406	1	20.0117	0	0
002082	-0.00094528	-0.0181383	0.0092515	-0.00212544	0.000540869	-0.0473357	0.0104317	2017	4.7317	1.9037	4.8142	15.789	1.65842e+09	4.33566e+07	0.0105123	C	0.382502	0.0261433	1	25.9995	0	0
002082	0.0436439	0.0486519	0.0113259	0.0182928	0.031743	0.0436141	0.036677	2018	2.6518	1.5467	6.1131	23.6462	2.10006e+09	5.0616e+07	0	C	0.330571	0.0241022	1	27.0101	0	0
002082	-0.0297139	0.00668562	0.00441811	0.000944425	-0.0572202	0.00127308	-0.0262402	2019	1.4921	3.6433	6.7042	39.4242	2.84542e+09	9.96045e+07	0.0337102	C	0.332437	0.0350052	1	24.8387	0	0
002083	0.00121628	-0.00490561	0.0300677	0.00615891	0.00492304	0.0120027	0.0251251	2016	0.9696	22.2802	7.3481	60.9528	7662405911	108496000	0.00608164	C	0.418969	0.0141595	0	37.1087	1	0
002083	-0.0124965	-0.0163045	-0.0165358	-0.0114312	-0.0369415	-0.0445416	-0.0176011	2017	1.0798	23.4301	8.3665	55.2236	7.12476e+09	1.11562e+08	0.0105741	C	0.39281	0.0156583	0	35.9764	1	0
002083	0.00488012	0.00947007	0.01513	0.00974283	0.019325	0.0365023	0.0102672	2018	0.9859	21.7982	9.2087	55.0772	7.40939e+09	1.19578e+08	0.00553309	C	0.327371	0.0161387	0	36.6734	1	0
002084	-0.0509414	-0.0368709	-0.0308943	-0.0367	-0.037672	-0.0335266	-0.0451357	2016	2.1591	20.8121	4.601	37.6709	1.83981e+09	5.90446e+07	0.0188076	C	0.410037	0.0320927	1	56.2152	0	0
002084	-0.0298877	-0.0132767	-0.0423845	-0.0141377	-0.0793902	-0.0592389	-0.0581344	2017	1.9658	22.3679	5.9168	33.1693	1.8688e+09	7.9534e+07	0.0068206	C	0.384983	0.0425588	1	58.4547	0	0
002084	0.0878969	0.0637773	0.0932264	0.0885932	0.0881003	0.0418627	0.0925301	2018	2.5639	21.3283	5.8307	31.334	2.44225e+09	8.32936e+07	-0.016944	C	0.319171	0.0341052	1	57.0593	0	0
002084	0.131993	0.131536	0.058345	0.0676175	0.107175	0.114983	0.12272	2019	1.8022	19.6998	2.6802	42.0893	2.87187e+09	9.28462e+07	0.0303854	C	0.335716	0.0323295	1	57.1632	0	0
002085	0.112368	0.111266	0.0155622	0.0289015	0.11207	0.0786062	0.0990286	2016	1.6703	24.0002	17.3363	46.7554	8.8462e+09	2.40968e+08	0.0315561	C	0.354154	0.0272397	1	71.957	0	1
002085	0.0176173	0.00085554	0.0211194	0.0386352	-0.010078	-0.0386861	0.00010146	2017	1.6722	23.7112	15.4293	38.0349	9288540455	2.44453e+08	0.0103134	C	0.34365	0.0263177	1	72.3687	0	1
002085	0.0398633	0.0403013	0.0262787	0.0291994	0.0899375	0.162797	0.0369426	2018	1.8808	20.1725	12.8395	34.9837	1.00491e+10	2.75548e+08	0.0156828	C	0.295959	0.0274201	1	71.097	0	1
002087	-0.0236272	-0.0204673	0.0201496	-0.000656323	0.0288305	0.0303909	-0.00282134	2016	1.4671	16.0777	5.0996	67.4466	6.217e+09	9.94349e+07	0.0150844	C	0.439107	0.015994	0	49.1199	1	0
002087	0.00538169	-0.0163768	0.011327	0.00588064	-0.0203774	-0.0486261	0.010828	2017	1.4575	17.575	5.87	62.8088	7.93443e+09	1.45689e+08	0.0130731	C	0.414676	0.0183616	0	38.6589	1	0
002087	0.0368655	0.0454395	0.0415644	0.0212001	0.0658349	0.092372	0.0572299	2018	1.9082	17.276	6.2588	64.0856	9.1182e+09	162430520	0.00961303	C	0.345841	0.0178139	0	34.8192	1	0
002087	-0.0846148	0.066733	-0.0939031	-0.0848922	-0.0970235	0.0321098	-0.0936257	2019	1.2439	17.4577	7.0652	59.2131	9.7607e+09	1.82711e+08	-0.00996006	C	0.332253	0.0187191	0	30.8397	1	0
002087	-0.0443309	-0.045586	-0.0237649	-0.000958069	-0.0595724	-0.115715	-0.0671377	2020	1.1742	19.6468	5.5764	55.9093	9.55499e+09	1.84918e+08	-0.00585223	C	0.403099	0.019353	0	30.3685	1	0
002088	0.0377864	0.0195724	0.0212966	0.0141751	0.057238	0.0394044	0.0449079	2016	2.3044	29.4151	4.0195	23.7406	2.10146e+09	3.98617e+07	0.0219059	C	0.39307	0.0189686	0	38.9662	0	0
002088	0.0869634	0.0604621	0.0790021	0.0715082	0.0891488	0.0151255	0.0944574	2017	2.83	32.8025	6.5556	20.4654	2.1171e+09	4.323e+07	444.955	C	0.357842	0.0204194	1	40.5932	0	0
002088	-0.116227	-0.119322	-0.0299491	-0.0455372	-0.121921	-0.13265	-0.100639	2018	2.7996	37.4539	10.8536	23.1862	2.4399e+09	5.85318e+07	0.0394229	C	0.277957	0.0239894	1	41.146	0	0
002091	-0.018035	-0.0381131	0.00733556	0.00771308	-0.039149	-0.0747748	-0.0184125	2016	1.6159	13.4172	10.4311	49.9791	3.74464e+09	2.3362e+07	0.0128196	F	0.796912	0.0062388	0	42.4972	1	0
002091	-0.0227142	-0.00724125	-0.027208	0.00115528	-0.0621728	-0.0483481	-0.0510774	2017	1.2576	11.8854	16.1857	63.653	1.42027e+10	4.19324e+07	0.0209401	F	0.755056	0.00295242	0	58.0375	1	0
002091	0.0158029	0.0457747	0.0756195	0.0157793	0.0801449	0.12182	0.0756432	2018	1.6298	11.3911	9.252	51.8546	1.87694e+10	5.35562e+07	0.0103133	F	0.696543	0.00285337	0	57.5672	1	0
002092	-0.0173742	0.0306718	-0.0341023	-0.0356857	0.00854114	0.0479999	-0.0157908	2016	0.6842	23.0637	3.4493	67.6864	3.70277e+10	1.90989e+08	0.0322009	C	0.445349	0.00515801	0	56.5576	1	0
002092	0.0237656	0.0433727	0.0262974	0.0202043	-0.000374321	0.0157786	0.0298587	2017	0.8273	26.3587	7.9039	64.2542	4.66683e+10	2.59627e+08	0.0119251	C	0.400126	0.00556325	0	54.0578	1	0
002092	0.0259554	0.0249338	0.028867	0.0145179	0.0440353	0.0296923	0.0403044	2018	0.7699	17.8468	7.4447	65.5794	5.56274e+10	2.96036e+08	0.000857203	C	0.347105	0.00532177	0	48.4753	1	0
002092	-0.0645362	-0.0799456	-0.0501248	-0.0487755	-0.0695912	-0.0864111	-0.0658856	2019	0.7553	11.1032	6.9989	66.3165	5.8628e+10	1.07179e+09	-0.0328856	C	0.345835	0.0182813	0	47.3926	1	0
002092	-0.00920109	0.0334978	0.0182333	-0.0455899	0.0596273	0.145389	0.0546221	2021	0.6511	5.727	2.0646	66.6006	6.39269e+10	3.47282e+08	0.0399525	C	0.0965512	0.00543248	0	47.7083	1	0
002094	0.192788	0.166729	0.198208	0.200028	0.192375	0.16715	0.190967	2016	1.3523	21.5172	10.7508	58.0814	1.91798e+09	1.85246e+07	0.0495845	C	0.398135	0.00965836	0	57.3493	0	0
002094	-0.00461974	0.021877	0.0380995	0.00631039	0.0448625	0.0403503	0.0271693	2017	2.0352	20.5706	11.5416	33.2997	2.8843e+09	1.74764e+07	0.112451	C	0.359484	0.00605914	0	47.6734	0	0
002094	-0.0500668	0.048177	-0.0558005	-0.0687495	-0.0607324	0.0707049	-0.0371178	2018	1.7621	21.3135	15.1899	38.494	4.66027e+09	2.6761e+07	-0.0302619	C	0.287939	0.00574237	0	49.2941	0	0
002094	-0.13236	-0.101467	-0.202214	-0.156078	-0.205334	-0.217635	-0.178496	2019	2.2134	23.9773	6.0608	42.9673	5.91659e+09	3.62949e+07	-0.0132381	C	0.31522	0.00613443	0	43.3023	0	0
002094	-0.0907623	-0.0669812	-0.0877519	-0.0405801	-0.124616	-0.136816	-0.137934	2020	2.0154	15.2813	4.1725	38.8867	5.5505e+09	3.58401e+07	-0.0657006	C	0.397238	0.00645709	0	40.14	0	0
002094	0.0793126	0.0571952	0.0875225	0.0682488	0.0695158	-0.0201114	0.0985863	2021	1.8902	7.7941	-11.3022	42.3879	4.80551e+09	3.23713e+07	0.0983235	C	0.112862	0.00673628	0	37.09	0	0
002096	0.00135975	0.0163013	-0.0154754	0.00256904	-0.0196953	-0.0243836	-0.0166847	2016	1.3268	32.4671	5.5305	35.334	3.69767e+09	65956535	-0.0192382	C	0.3966	0.0178373	0	73.4374	1	0
002096	0.0037103	-0.00103484	-0.013578	0.0123549	-0.0322051	-0.0496301	-0.0222226	2017	1.1636	24.7841	2.1905	53.0163	4.4577e+09	80110849	-0.00037968	C	0.420427	0.0179713	0	70.9401	1	0
002096	0.024489	0.0443556	0.0153375	0.0177085	0.0585318	0.0424111	0.022118	2018	1.1963	25.7085	2.1919	47.25	3.89578e+09	68205000	-0.00104132	C	0.349233	0.0175074	0	69.361	1	0
002097	-0.0377585	-0.0594237	-0.0164152	-0.0184238	-0.0290499	-0.0610541	-0.0357498	2017	1.1378	33.3934	2.7644	69.0726	1.01725e+10	5.41855e+07	0.0115126	C	0.420487	0.00532668	0	27.1954	1	1
002097	-0.0442154	-0.0328559	-0.00957044	-0.0233926	-0.0523146	-0.0128341	-0.0303933	2018	1.4347	32.4461	3.5764	61.21	1.22877e+10	9.7069e+07	0.0277332	C	0.344479	0.00789966	0	24.3934	1	1
002097	-0.0199354	-0.0169292	-0.00615152	-0.0084981	-0.0332198	-0.0219296	-0.0175888	2019	1.3419	30.8211	5.272	65.4458	1.42874e+10	1.62635e+08	0.00450686	C	0.331467	0.0113831	0	26.973	1	1
002097	0.0114653	-0.0324252	-0.0184677	-0.0163569	-0.0255159	-0.076321	0.00935451	2020	1.1423	30.0923	4.9402	67.853	1.57029e+10	2.3402e+08	0.00480325	C	0.404373	0.0149029	0	29.4881	1	1
002098	0.275073	0.475279	0.0775941	0.0776962	0.279379	0.453688	0.274971	2016	1.7719	30.632	8.0245	29.4807	1.47691e+09	2.45543e+07	0.0170552	C	0.379423	0.0166254	0	59.0391	0	0
002098	0.0407128	0.0254612	0.0153046	0.00900161	0.0366392	0.0322534	0.0470158	2017	2.1922	33.0422	10.0315	22.7111	1.46197e+09	3.34341e+07	0.0121579	C	0.34653	0.0228692	1	56.9896	0	0
002098	0.0964024	0.0612201	0.0832803	0.0483522	0.0925455	0.0788325	0.131331	2020	0.8556	37.2478	3.7933	64.7407	2.0458e+09	6.07843e+07	0.0650109	C	0.402177	0.0297118	1	57.98	0	0
002099	-0.0100624	-0.0313167	0.00343615	0.00824152	-0.0138322	-0.0495741	-0.0148678	2016	1.8253	46.2294	14.2545	26.0418	4.83076e+09	1.1732e+08	-0.00136359	C	0.332686	0.0242861	1	46.997	0	1
002099	-0.0124045	-0.0184312	-0.00325111	-0.00202943	-0.00122103	-0.0125939	-0.0136262	2017	2.3086	43.78	6.4481	30.9207	6.9056e+09	1.11384e+08	0.0209948	C	0.357771	0.0161295	0	44.6043	0	1
002099	0.074101	0.0575183	0.0355287	0.0313568	0.0841453	0.0273793	0.078273	2018	2.076	42.9433	5.8133	31.1362	7.46693e+09	1.06983e+08	0.0345233	C	0.302435	0.0143276	0	43.5667	0	1
002099	-0.01276	0.0069325	0.0169732	0.0180734	-0.115986	-0.140794	-0.0138602	2020	3.2569	50.2566	12.8595	15.1579	6.7472e+09	1.22548e+08	-0.0690334	C	0.301335	0.0181628	0	41.561	0	1
002099	0.0467809	0.0182097	0.0773672	0.0481434	0.054026	-0.0549448	0.0760047	2021	2.7416	45.4231	5.3713	18.4786	7.17857e+09	1.31977e+08	-0.0288658	C	0.0619727	0.0183849	0	38.94	0	1
002100	-0.0267099	-0.0104322	-0.00644103	-0.00813178	-0.040103	-0.0341807	-0.0250191	2016	1.6282	21.8244	8.9326	37.3178	3.80526e+09	6.04182e+07	0.0290668	C	0.390263	0.0158776	0	62.1239	1	0
002100	-0.00311348	-0.00828283	-0.00148355	-0.00203687	-0.00613834	-0.0175882	-0.00256016	2017	1.5338	24.5242	10.7445	39.7828	4.49082e+09	7.75289e+07	-0.0043705	C	0.36668	0.0172639	0	60.2724	1	0
002100	0.0461197	0.0777848	0.031147	0.0395312	0.0369492	0.118116	0.0377354	2018	2.0281	23.3969	8.6507	47.9779	5.87285e+09	6.85878e+07	-0.0103991	C	0.318339	0.0116788	0	61.246	1	0
002100	-0.0476699	-0.201764	-0.0338135	-0.00618183	-0.0906953	-0.248686	-0.0753016	2019	1.6516	21.0429	5.6512	61.4654	8.50874e+09	8.81929e+07	0.039521	C	0.334562	0.010365	0	55.2867	1	0
002100	-0.0965921	-0.0393464	-0.0514003	-0.0897045	-0.0500107	0.0478849	-0.0582879	2020	1.5565	25.0923	7.7591	53.6973	1.11545e+10	9.32273e+07	0.098213	C	0.382896	0.00835785	0	48.7241	1	0
002100	0.182667	0.0908045	0.114554	0.0780579	0.222493	0.119968	0.219163	2021	1.451	30.9947	14.7613	56.3382	1.57293e+10	1.03986e+08	-0.152608	C	0.0628371	0.00661099	0	44.5407	1	0
002101	-0.0559735	-0.0728762	-0.0723334	-0.051877	-0.0949316	-0.129903	-0.0764298	2019	1.2676	25.3118	6.3234	42.3723	8.48888e+09	2.738e+08	-0.00731365	C	0.317429	0.0322539	1	62.7806	1	1
002101	0.0666605	0.0947593	0.0515375	0.0627161	0.0480622	0.0430789	0.0554819	2016	1.1773	22.0289	6.4218	47.2599	2.76158e+09	9.31648e+07	0.0174744	C	0.412547	0.0337361	1	59.3948	1	1
002101	0.0462565	0.0310898	0.0478842	0.0533571	0.0482752	0.00357502	0.0407836	2017	1.3291	23.6365	6.5079	42.7817	3.78726e+09	1.14474e+08	0.0394688	C	0.391388	0.030226	1	66.1569	1	1
002101	0.025638	0.0503727	0.0356664	0.0273753	0.0442323	0.0768155	0.0339291	2018	1.2131	24.6974	7.5371	41.861	7.89543e+09	1.8166e+08	0.01107	C	0.322432	0.0230083	1	62.8006	1	1
002101	0.0139157	0.0260664	-0.0094116	0.0142342	0.00530073	-0.0230818	-0.00973011	2020	1.1693	25.3996	2.3598	40.851	8.07932e+09	2.48809e+08	0.0128935	C	0.402351	0.0307957	1	58.6054	1	1
002101	0.114319	0.179894	0.0873276	0.0850177	0.0427457	0.307355	0.116629	2021	1.1611	22.1886	3.1635	39.3811	8.08778e+09	2.62088e+08	0.0154038	C	0.0801867	0.0324054	1	56.39	1	1
002103	-0.00627001	-0.0601758	-0.0328685	-0.0281908	-0.0255064	-0.0760132	-0.0109477	2016	1.6635	20.4351	6.344	24.2709	2.14924e+09	1.88346e+07	0.00958166	C	0.428251	0.00876337	0	35.4156	0	1
002103	-0.0855132	-0.131552	-0.0657089	-0.0837391	-0.0699185	-0.119749	-0.067483	2017	0.8508	20.9544	5.6672	34.6927	2.6173e+09	1.97623e+07	1.91037e-08	C	0.428671	0.00755064	0	30.8899	0	1
002103	-0.00831706	0.00458551	-0.102857	-0.0111494	-0.0019642	0.0185875	-0.100025	2019	1.4299	19.2232	-27.1915	50.7826	2.0615e+09	1.57666e+07	0.337117	C	0.534169	0.00764812	0	14.5372	0	1
002103	-0.0800472	-0.14324	-0.113237	-0.0919067	-0.0185154	-0.094046	-0.101378	2020	1.4754	16.1584	1.8921	46.1689	1.90753e+09	1.64434e+07	-0.116819	C	0.450747	0.00862028	0	13.3044	0	1
002103	-0.0436498	-0.0309282	-0.201289	-0.156933	-0.116567	-0.0340126	-0.0880062	2021	1.3169	12.6111	-12.0959	53.1372	1.68132e+09	1.52833e+07	0.150629	C	0.132735	0.0090901	0	14.17	0	1
002104	-0.0278785	-0.0319106	-0.00443084	-0.00130708	-0.0386417	-0.0475612	-0.0310022	2016	3.9411	36.0292	23.3105	18.3717	1.92072e+09	1.48634e+08	-0.0675928	C	0.287156	0.0773844	1	4.9009	0	0
002104	-0.0874055	-0.0728865	-0.0195266	-0.0122325	-0.0779531	-0.111029	-0.0946996	2017	4.1844	34.7987	7.6897	18.1932	2.03403e+09	1.56711e+08	0.00359892	C	0.341678	0.0770447	1	3.6172	0	0
002104	0.00260167	0.0165086	0.0234768	0.00738884	0.00875343	0.0336546	0.0186896	2018	4.9987	27.9276	8.4006	13.9858	2.18657e+09	1.21784e+08	0	C	0.279777	0.0556962	1	4.1361	0	0
002104	0.0670804	0.265066	0.135648	0.0362262	0.184639	0.402526	0.166502	2021	5.4292	30.1922	-1.5055	15.7639	2.36251e+09	1.27475e+08	0.0230795	C	0.0713117	0.0539574	1	2.02	0	0
002105	-0.0226785	-0.0361352	0.0425221	-0.00182157	0.0372008	0.0108211	0.0216652	2017	1.0461	16.0179	3.7069	61.8203	1.39304e+09	4.70581e+07	0.0184453	C	0.429264	0.0337808	1	50.6273	0	1
002105	0.0236593	0.0506476	0.0165712	0.016079	0.0582712	0.12081	0.0241515	2018	1.0773	15.7345	5.8589	60.6626	1.45403e+09	4.70947e+07	-0.0236194	C	0.351449	0.0323891	1	51.9338	0	1
002105	-0.0739453	-0.0709107	-0.0737501	-0.024522	-0.0800317	-0.207619	-0.123173	2019	1.0081	13.6439	1.8477	65.6327	1.65672e+09	3.66598e+07	0.0196623	C	0.365567	0.022128	1	51.1298	0	1
002105	0.0593043	0.0266556	0.0992686	0.0525978	0.124197	0.0602255	0.105975	2020	1.1017	17.5385	4.4356	63.7188	1.64168e+09	4.83119e+07	0.0719152	C	0.417269	0.0294284	1	62.9531	0	1
002105	-0.0372134	0.0171179	-0.0322368	-0.0287697	-0.105224	-0.0732111	-0.0406806	2021	1.2642	21.7756	12.9248	61.2313	1.83488e+09	4.98942e+07	0.0489535	C	0.0696148	0.0271921	1	61.5558	0	1
002106	-0.0538109	-0.0960552	-0.0644211	-0.0605591	-0.0553646	-0.0900001	-0.0576728	2017	4.1547	14.8543	5.5948	19.9965	4.64721e+09	1.03744e+08	-0.0154444	C	0.372109	0.0223239	1	30.9312	1	1
002106	0.0243272	0.0318075	0.0317315	0.00378708	0.0862448	0.0918704	0.0522716	2018	4.4377	14.4812	3.5371	18.813	4.67184e+09	1.34944e+08	0.0212112	C	0.317628	0.0288845	1	31.1716	1	1
002106	-0.0256425	-0.082276	-0.00909733	-0.0125141	-0.00901895	-0.0162973	-0.0222258	2020	3.5179	15.5393	5.7181	23.8237	5.32618e+09	1.99118e+08	0.0291054	C	0.370005	0.0373847	1	32.4281	1	1
002107	0.00804195	0.00303673	-0.00249256	0.00563189	-0.00803319	-0.0150651	-8.25011e-05	2016	4.225	72.3554	11.8133	18.103	6.68228e+08	2.44615e+07	-0.0266996	C	0.302282	0.0366066	1	54.3286	0	1
002107	-0.0269381	-0.0201761	-0.0345071	-0.0126629	-0.0568403	-0.0588207	-0.0487824	2017	4.0242	74.6649	9.3672	18.847	7.05626e+08	2.99156e+07	0.0172929	C	0.299513	0.0423959	1	50.3039	0	1
002107	0.0326924	0.106059	0.0365487	0.0288803	0.0552721	0.118092	0.0403608	2018	2.837	78.4351	11.3889	23.3449	8.55496e+08	3.16702e+07	-0.0166664	C	0.243204	0.0370197	1	50.2802	0	1
002107	0.0988692	0.0934084	0.0940274	0.101276	0.0934373	0.0656605	0.0916207	2019	2.637	77.1099	4.4264	24.5668	9.22375e+08	4.04945e+07	0.0586497	C	0.263743	0.0439024	1	50.3285	0	1
002108	0.0136338	0.01484	-0.00962146	0.000397407	-0.00529155	0.0555554	0.00361498	2016	2.1717	23.9449	11.864	26.4277	2.43549e+09	9.2114e+06	0.121175	C	0.363229	0.00378216	0	47.5588	0	0
002108	-0.00288432	-0.0105836	0.0281823	0.00716057	-0.00819229	-0.0514418	0.0181374	2017	3.5436	32.8576	20.834	23.657	3.63139e+09	2.16576e+07	0.0234844	C	0.292935	0.00596399	0	43.1692	0	0
002108	0.0335768	0.0346832	0.0585057	0.0457397	0.0465144	0.00701728	0.0463428	2018	3.9824	27.9607	19.2433	16.0376	3.82876e+09	2.51171e+07	-0.0498459	C	0.243662	0.00656013	0	39.9836	0	0
002109	0.00144557	-0.0115758	0.00724791	0.00665007	-0.0153785	-0.050926	0.00204341	2017	0.5692	13.1744	3.7384	29.6608	4.43918e+09	2.05694e+07	0.0267882	C	0.41107	0.0046336	0	70.2514	1	0
002109	0.0327755	0.0309589	0.0124388	0.0239646	0.0208147	0.0127064	0.0212497	2018	0.8165	18.3837	6.1706	19.0848	4.12266e+09	1.17449e+07	0.0105725	C	0.321717	0.00284886	0	70.2884	1	0
002109	-0.0235747	-0.0900782	-0.0219875	-0.01292	-0.0508499	-0.120298	-0.0326421	2019	1.6466	22.6994	7.6708	17.0395	4.31597e+09	1.28697e+07	-0.0232929	C	0.296321	0.00298188	0	70.2304	1	0
002109	-0.00243825	-0.00565278	0.0626621	0.0536181	0.0112282	0.0363961	0.00660576	2020	2.3794	14.2795	4.4099	10.8735	4.17811e+09	60602000	0.0140857	C	0.375046	0.0145047	0	70.23	1	0
002109	0.0138868	-0.0208005	-0.00266436	0.0184573	-0.0171406	-0.0419434	-0.00723491	2021	3.4975	18.957	5.9511	9.1162	4.31384e+09	6.4826e+07	0.0779126	C	0.0656607	0.0150274	0	70.23	1	0
002110	-0.0520719	-0.0607186	-0.0684642	-0.0548693	-0.0327044	-0.04072	-0.0656668	2016	0.5478	-4.4837	-14.0834	76.853	7.12412e+09	5.6634e+08	0.220293	C	0.583921	0.0794961	1	85.0304	1	0
002110	0.276147	0.283297	0.124793	0.121789	0.437786	0.482315	0.279151	2017	1.1995	12.5249	13.9973	41.9669	1.25754e+10	5.36909e+08	0.192627	C	0.366388	0.0426952	1	75.9719	1	0
002110	0.00478112	0.00622372	-0.00700381	-0.0161475	0.0289922	0.101021	0.0139248	2018	1.4982	29.2221	44.6	36.5878	2.20874e+10	8.14897e+08	0.0798656	C	0.220482	0.0368941	1	73.8259	1	0
002110	0.0421504	0.0153427	0.0641593	0.0457505	0.0719985	0.0458053	0.0605592	2021	0.9233	11.693	9.6351	52.713	4.32995e+10	1.16951e+09	0.0337227	C	0.0767322	0.0270097	1	68.1973	1	0
002111	-0.0475512	-0.0607015	-0.0467577	-0.0493213	-0.0545365	-0.0822378	-0.0449877	2016	1.6232	36.0297	7.655	38.7091	3.33884e+09	7.23592e+07	0.00749412	C	0.383184	0.0216719	1	46.2776	0	1
002111	-0.0171825	0.00192925	-0.0300519	0.00474762	-0.0525691	-0.047819	-0.051982	2017	1.9132	38.5726	6.2872	33.1483	4.15757e+09	8.53277e+07	0.0101345	C	0.367363	0.0205234	1	43.066	0	1
002111	0.0202213	0.0247213	0.0488172	0.0245628	0.0503347	0.0529592	0.0444757	2018	1.6672	35.78	3.9473	40.4806	4.48776e+09	9.79438e+07	0.0214519	C	0.324908	0.0218247	1	38.3093	0	1
002111	-0.0670984	-0.000560411	-0.0286292	-0.0083387	-0.071325	-0.0160469	-0.0873889	2019	1.8585	32.4728	6.3699	38.3559	4.57731e+09	1.14848e+08	0.0218027	C	0.305297	0.0250907	1	35.2262	0	1
002111	-0.0245004	-0.0479956	-0.014659	-0.0347072	-0.0223949	-0.0812919	-0.00445221	2021	1.741	31.8412	8.6733	42.5	5.69052e+09	1.57422e+08	-0.0584936	C	0.0679509	0.0276639	1	40.1882	0	1
002112	-0.0538487	-0.0200289	-0.00555605	-0.00520918	-0.0950879	-0.0592831	-0.0541955	2016	1.1104	21.7605	2.4206	66.2148	1.43378e+09	3.18866e+07	-0.00227503	C	0.448401	0.0222395	1	29.6886	1	1
002112	-0.0384192	-0.130175	-0.0168802	-0.0203244	-0.0686579	-0.163617	-0.034975	2019	1.1983	12.8348	2.479	61.649	1.00259e+09	1.74882e+07	0.00370441	C	0.359569	0.0174431	0	28.2841	1	1
002112	0.0759968	0.060362	0.00587359	0.00152137	0.0320442	-0.071171	0.080349	2020	1.2001	21.4239	3.2779	63.4387	1.04009e+09	2.46608e+07	0.0249859	C	0.418284	0.0237102	1	31.2817	1	1
002114	0.0584854	0.0832336	0.0867222	0.102372	0.0332074	0.0497744	0.0428353	2016	0.5764	19.9884	3.7351	53.7494	1.78902e+09	1.6658e+06	0.0180382	C	0.437192	0.000931121	0	56.7532	1	0
002114	-0.00408133	-0.0629604	0.00243611	0.00202969	-0.0330105	-0.113659	-0.00367491	2017	0.6105	20.9762	7.1304	51.9974	1.89219e+09	2.23682e+06	-0.0147519	C	0.401948	0.00118213	0	62.2136	1	0
002114	-0.0326329	-0.0391302	-0.00491075	0.0135072	-0.0744537	-0.109068	-0.0510509	2019	0.8833	4.1222	-10.2988	29.4656	2.1941e+09	2.93653e+06	0.129335	C	0.409776	0.00133837	0	58.2674	1	0
002114	-0.0446434	-0.0691791	-0.0168002	-0.0202071	-0.0438626	-0.113551	-0.0412365	2020	1.1454	10.0553	2.1081	29.8382	2.2319e+09	4.38011e+06	-0.0649963	C	0.411669	0.0019625	0	30.9767	1	0
002114	0.0222778	0.053988	-0.0654634	-0.02287	-0.0252734	-0.0131675	-0.0203156	2021	0.9161	3.9277	-4.539	37.305	2.36175e+09	4.08609e+06	0.0657717	C	0.101293	0.00173011	0	31.9304	1	0
002115	0.0125115	-0.00108315	0.0308973	0.0222823	0.0135652	0.030781	0.0211265	2016	2.2263	30.7533	2.0763	53.1029	2.06779e+09	9.27896e+07	0.00137727	C	0.423507	0.0448738	1	11.2851	0	1
002115	-0.0144725	-0.043311	-0.0212289	-0.0142699	-0.0290364	-0.0714575	-0.0214315	2017	1.8357	26.8757	2.1847	62.1308	2.60914e+09	8.19795e+07	0.00581813	C	0.420906	0.0314202	1	9.4929	0	1
002115	0.0309265	0.0957362	0.0094067	0.0112359	0.0669741	0.128539	0.0290973	2018	0.9527	26.5471	2.0634	56.3235	4.33571e+09	8.96793e+07	0.0421443	C	0.356502	0.0206839	1	12.3256	0	1
002115	-0.0967729	-0.126432	-0.0408313	-0.0131596	-0.100017	-0.181975	-0.124445	2020	1.4103	9.2256	5.8436	43.8349	4.63137e+09	1.26442e+08	-0.0304565	C	0.402332	0.0273012	1	8.2108	0	1
002115	-0.154856	-0.121389	-0.168703	-0.191897	-0.198647	-0.20177	-0.131662	2021	1.3921	4.3217	1.6471	44.8512	4.65299e+09	8.63124e+07	-0.148845	C	0.0902548	0.0185499	0	7.45	0	1
002116	0.0097787	0.00289242	0.016599	0.00522241	0.00864701	0.0014197	0.0211553	2016	1.2935	10.5159	7.2137	68.764	3.52512e+09	1.58849e+08	-0.0258716	M	0.404277	0.0450622	1	69.3772	1	0
002116	0.0182983	0.028592	0.010005	0.0249761	-0.00849603	-0.028199	0.00332715	2017	1.298	10.6114	3.4874	69.5821	3.79902e+09	1.41007e+08	0.0141371	M	0.408545	0.0371167	1	68.1569	1	0
002116	0.00496354	0.0241459	0.033899	0.0147896	0.0446748	0.0669583	0.0240729	2018	1.3802	11.2493	5.9445	66.4666	3.93136e+09	1.62249e+08	0	M	0.329247	0.0412706	1	65.8354	1	0
002116	-0.0105554	0.00556432	-0.0013451	0.0128894	-0.0633473	-0.0681052	-0.0247899	2021	1.2932	10.1343	1.6713	68.9917	4.52065e+09	1.79485e+08	0.0229281	M	0.0834626	0.0397034	1	64.36	1	0
002117	-0.00218737	-0.00101169	-0.018498	-0.0116087	-0.00268674	-0.0264437	-0.00907666	2016	2.2524	39.9217	14.0404	26.5473	2.02882e+09	7.43745e+07	0.0106576	C	0.337543	0.036659	1	61.9427	0	0
002117	0.0583505	0.0629288	0.00538875	0.00839612	0.0835849	0.0737283	0.0553432	2017	2.2386	40.359	13.1058	27.9218	2.2091e+09	1.00334e+08	0.0148801	C	0.328947	0.0454185	1	48.0939	0	0
002117	-0.0630288	-0.0453131	0.00672631	-0.0084791	-0.0414046	-0.00917655	-0.0478233	2018	1.9989	39.6661	12.1363	32.1297	2.23681e+09	9.47705e+07	0.0259416	C	0.28004	0.0423686	1	47.4668	0	0
002118	0.00948412	0.00628829	-0.00985631	0.00327583	0.019487	0.0152856	-0.00364802	2016	1.3129	66.8092	4.0324	59.6811	4.99811e+09	3.49656e+07	0.0130867	C	0.386558	0.00699578	0	53.5892	0	1
002118	-0.0454748	-0.038257	-0.0163542	-0.0331872	-0.0229139	-0.00928855	-0.0286418	2017	2.1424	73.8996	6.1	43.5522	6.63383e+09	4.93545e+07	0.0236415	C	0.340081	0.00743982	0	57.2626	0	1
002118	0.0238414	0.0486195	-0.00224644	0.00700995	0.0337204	0.109519	0.014585	2018	1.9155	79.6888	8.0802	53.4625	8.8795e+09	3.17836e+07	0.00376402	C	0.276011	0.00357944	0	52.8914	0	1
002118	0.0140331	-0.0381241	-0.0628685	-0.0479022	0.0153493	-0.0890958	-0.000933217	2019	1.7772	64.8392	4.8583	56.5447	9.9192e+09	4.55657e+07	-0.00822366	C	0.295065	0.00459368	0	45.4897	0	1
002118	-0.0425382	-0.0978648	0.00396942	0.0427318	-0.075615	-0.211981	-0.0813006	2021	1.4877	57.0815	-3.7716	64.4038	1.05087e+10	1.60666e+07	0.0236217	C	0.0853211	0.00152888	0	29.19	0	1
002119	-0.0410611	0.00454791	-0.0183043	-0.0149191	-0.033998	0.0092904	-0.0444463	2017	1.0564	19.6935	5.5028	52.4986	1.58826e+09	4.40268e+07	0.0140922	C	0.409158	0.0277202	1	42.528	0	1
002119	0.0170323	0.0289673	0.00331488	0.00118922	0.0241078	0.0845146	0.0191579	2018	1.0984	21.0536	7.0026	51.5035	1.6673e+09	5.08586e+07	0.00839518	C	0.33501	0.0305036	1	41.6082	0	1
002119	0.092651	0.109319	0.0133627	0.048813	0.0115692	-0.0344814	0.0572007	2021	1.46	18.7485	6.859	46.9012	1.82905e+09	6.15726e+07	0.0544376	C	0.0764653	0.0336638	1	38.87	0	1
002120	0.0476712	-0.0317526	0.0544167	0.0688271	0.0097686	-0.121729	0.0332607	2016	1.5455	25.0756	11.4735	31.3981	9.20055e+08	3.39588e+07	0.0379026	C	0.877547	0.0369095	1	83.6155	0	0
002120	-0.00969949	-0.0365335	-0.0391051	-0.0452058	-0.0435193	-0.0507148	-0.00359875	2017	1.1015	31.1561	41.7529	44.0437	6.70934e+09	3.17576e+07	0.0597087	C	0.723604	0.00473335	0	83.4633	0	0
002120	-0.0386321	0.0209733	-0.0820481	-0.0449421	-0.0336658	0.107152	-0.0757382	2018	1.1606	28.9805	26.5609	44.1066	9.39956e+09	4.73024e+07	0.105678	C	0.668555	0.0050324	0	79.6729	0	0
002121	-0.0145398	-0.023757	-0.0234465	-0.0127754	0.0180541	-0.00746547	-0.0252109	2016	0.8416	32.2851	3.8852	76.3836	1.0313e+10	1.82601e+08	0.00665847	C	0.438672	0.0177059	0	3.28	0	1
002121	0.00067077	-0.0230411	0.0215251	0.0207399	-0.00382511	-0.0198706	0.00145588	2017	1.0452	31.8593	4.6773	77.1515	1.22237e+10	2.52789e+08	0.018344	C	0.418878	0.0206802	1	3.5339	0	1
002121	0.0368082	0.0679703	-0.018248	-0.0155498	0.00238291	0.023322	0.0341101	2018	1.0365	29.894	5.5832	68.1906	1.54012e+10	3.01697e+08	-0.0253137	C	0.344519	0.0195891	0	17.6959	0	1
002121	-0.148765	-0.164427	-0.0852653	-0.0490276	-0.204494	-0.248523	-0.185003	2019	0.897	26.4364	-5.862	72.7562	1.34144e+10	3.64481e+08	-0.0767959	C	0.395867	0.0271709	1	24.8667	0	1
002121	-0.0305744	0.0101531	-0.00739419	0.0411824	-0.0502745	0.0859754	-0.079151	2020	0.775	29.4549	-22.4399	89.373	1.01142e+10	3.01734e+08	0.256662	C	0.577191	0.0298326	1	24.6221	0	1
002121	0.00860342	-0.0186539	0.0183046	0.0163256	0.0134978	-0.0356337	0.0105823	2021	0.7201	31.1212	5.1746	82.3403	9.27918e+09	2.20906e+08	-0.0835563	C	0.0851951	0.0238066	1	24.6221	0	1
002123	-0.00721925	-0.036273	0.00712517	-0.00489147	-0.00607934	-0.0457549	0.00479738	2016	2.1449	37.2097	3.0439	33.8397	7.34008e+09	1.0291e+08	0.0216538	C	0.763551	0.0140203	0	29.4992	0	1
002123	-0.0104124	-0.0592939	-0.000723656	-0.0119525	-0.007654	-0.103695	0.000816456	2017	2.0439	30.0122	4.7007	26.2196	6.96666e+09	1.12039e+08	0.00629667	C	0.735166	0.0160822	0	24.3254	0	1
002123	0.0273953	0.0560608	0.012602	0.0265987	-0.0250943	0.0261157	0.0133987	2018	1.7139	29.1396	4.5368	27.2144	6.76014e+09	1.12304e+08	0.00784669	C	0.651386	0.0166127	0	21.7499	0	1
002123	0.0368579	0.0340198	0.021845	0.0155954	0.0189264	0.00938825	0.0431075	2019	1.4384	24.644	0.9531	31.1823	6.64771e+09	1.374e+08	0.0509843	C	0.672026	0.0206688	1	24.9813	0	1
002123	0.0521938	0.0572496	0.0176146	0.00343232	0.0311869	-0.0181938	0.0663761	2021	1.6849	15.7318	2.1148	31.5989	6.53382e+09	9.67981e+07	-0.00936163	C	0.242509	0.0148149	0	16.73	0	1
002124	0.108806	0.133094	0.0264114	0.0180575	0.11365	0.225935	0.11716	2016	1.0555	20.094	9.1687	42.7913	1.9673e+09	5.43666e+07	0.142192	C	0.398194	0.0276351	1	1.0781	0	0
002124	-0.0199861	-0.0151081	-0.0309165	-0.0379633	-0.0222515	-0.0171696	-0.0129393	2017	0.9317	31.9042	18.1031	42.7965	2.49009e+09	6.36936e+07	-0.0252558	C	0.331039	0.0255788	1	15.3484	0	0
002124	0.109683	0.148095	0.0064984	0.01967	0.145682	0.223181	0.0965115	2018	1.2235	24.4269	8.1744	31.4045	4.44316e+09	8.28567e+07	-0.0147497	C	0.313211	0.0186482	0	18.7735	0	0
002124	-0.0851101	-0.098208	-0.0883051	-0.0535487	-0.152306	-0.165464	-0.119867	2019	0.6727	11.6926	-9.1114	61.5186	6.22877e+09	1.11774e+08	0.1135	C	0.420775	0.0179448	0	9.8993	0	0
002124	0.021054	0.110114	0.0666452	0.0845607	-0.0204984	0.0891219	0.00313839	2020	0.5439	13.6719	3.7326	61.5333	7.53438e+09	9.90269e+07	0.414712	C	0.4268	0.0131433	0	18.5158	0	0
002124	0.0192133	0.123293	-0.0695279	-0.0236672	-0.0613861	0.0450089	-0.0266475	2021	1.1405	42.2217	29.4021	43.246	1.5502e+10	1.0831e+08	-0.450911	C	0.0409327	0.00698687	0	9.0793	0	0
002125	-0.0144934	-0.0472857	0.0560696	-0.0156929	0.045329	0.033849	0.0572691	2016	1.2996	23.4151	2.6164	59.6999	2.63199e+09	19280000	0.00344408	C	0.439351	0.00732525	0	61.5549	1	0
002125	-0.046342	-0.0906806	-0.0560074	-0.0761057	-0.0416263	-0.0719384	-0.0262437	2017	0.8594	23.5936	2.207	50.1184	2.17851e+09	2.07168e+07	0.0150375	C	0.421313	0.00950963	0	61.501	1	0
002125	0.032895	0.031659	0.0490983	0.0357595	0.0704503	0.032402	0.0462339	2018	0.702	25.8007	3.2812	55.4594	2.55687e+09	2.28051e+07	0.0216391	C	0.352357	0.00891912	0	61.6183	1	0
002125	0.119499	0.0527405	0.0623489	0.0950797	0.0278065	-0.0872076	0.0867679	2020	0.6169	24.9254	4.3776	65.9071	3.56992e+09	4.87735e+07	-0.0123229	C	0.414369	0.0136624	0	46.7602	1	0
002125	-0.00114939	0.0178749	0.0526761	0.00583982	0.0117009	0.0246789	0.0456869	2021	0.8526	20.3946	2.7609	51.2295	3.66477e+09	4.85326e+07	0.0531279	C	0.0851112	0.013243	0	42.43	1	0
002126	0.0843709	0.0772268	0.0332217	0.0315103	0.0723714	0.0482257	0.0860823	2016	1.7921	26.7497	7.8971	43.6793	3.92467e+09	9.06882e+07	0.0114887	C	0.393953	0.0231072	1	38.2486	0	1
002126	-0.0517896	-0.065643	-0.0152157	-0.0317626	-0.0477448	-0.0647112	-0.0352428	2017	1.5511	28.8387	8.4177	46.6098	4.79415e+09	1.06981e+08	0.0147264	C	0.378227	0.0223149	1	38.5266	0	1
002126	0.04086	0.0317783	0.0352861	0.0203793	0.0546297	0.0783797	0.0557668	2018	1.3206	26.1587	7.8355	44.7673	6.67811e+09	1.51583e+08	0.00931346	C	0.321083	0.0226985	1	36.1727	0	1
002127	-0.0783544	-0.108267	-0.0851177	-0.0792492	-0.0826093	-0.0820717	-0.0842228	2016	9.5294	72.4611	17.79	10.0113	1372789852	1.12087e+07	0.0733401	C	0.273718	0.00816494	0	32.2383	0	0
002127	-0.0803649	-0.0968488	-0.0685227	-0.0815882	-0.0836927	-0.102389	-0.0672994	2017	2.7702	87.2262	20.0802	23.5742	2.0468e+09	1.75428e+07	0.0871388	C	0.28444	0.00857084	0	35.8748	0	0
002127	0.127975	0.116462	0.101027	0.0981653	0.123283	0.11189	0.130837	2018	3.8562	70.0549	20.9966	20.1666	3.82052e+09	2.95121e+07	0.0931046	C	0.232309	0.00772463	0	35.0454	0	0
002128	0.00438403	0.0963156	-0.0667373	-0.014457	-0.0772646	0.0425938	-0.0478963	2021	0.8363	31.1954	10.9137	40.3095	3.44691e+10	1.08448e+07	0.0431967	B	0.174601	0.000314625	0	69.854	1	0
002129	0.0218066	0.115898	0.00272539	-0.00042637	-0.00909134	0.108431	0.0249584	2018	1.1037	19.8917	3.8493	58.0773	3.10066e+10	4.98695e+08	-0.00192026	C	0.354916	0.0160835	0	52.8385	1	1
002129	0.251785	0.319531	0.178245	0.19575	0.186259	0.239642	0.23428	2016	1.4257	14.9205	2.8646	51.0931	2.10831e+10	3.78613e+08	0.0105736	C	0.439897	0.0179582	0	51.9984	1	1
002129	0.251785	0.319531	0.178245	0.19575	0.186259	0.239642	0.23428	2017	0.9254	13.8846	2.8265	53.6624	2.29945e+10	3.91452e+08	0.00752326	C	0.430726	0.0170237	0	45.6771	1	1
002129	-0.00612641	-0.00919798	0.00826573	0.0235277	0.0208654	0.0419798	-0.0213884	2021	0.9282	18.8537	4.9675	52.1772	5.87197e+10	9.0922e+08	0.0495746	C	0.0819156	0.0154841	0	46.0525	1	1
002130	-0.0251686	-0.0160638	-0.00637633	-0.00588894	-0.0302281	-0.0253761	-0.025656	2016	0.9328	30.5768	23.5019	53.5474	3.67288e+09	7.36763e+07	-0.116368	C	0.328392	0.0200596	0	9.562	0	0
002130	0.01132	0.0199552	-0.0203056	0.00721806	-0.0238936	-0.0251745	-0.0162037	2017	1.3294	30.9197	4.6195	50.5921	5.36039e+09	9.76406e+07	0.011007	C	0.39893	0.0182152	0	13.2566	0	0
002130	0.0557161	0.0482902	0.0662041	0.0534299	0.0829472	0.070349	0.0684902	2018	0.8691	29.2721	5.1612	55.2854	6.23026e+09	1.06645e+08	0.00134794	C	0.339398	0.0171173	0	9.6244	0	0
002130	0.0490598	0.0539378	0.0624913	0.0596383	0.0628124	0.0470765	0.0519128	2019	0.868	32.2006	2.6833	56.3901	6.42736e+09	1.85641e+08	0.0295232	C	0.338485	0.0288829	1	6.6996	0	0
002131	-0.0134217	-0.0182614	0.000397815	0.0118282	-0.0212316	-0.0442172	-0.0248521	2016	1.7425	22.9592	5.0402	31.0755	8.40003e+09	7.94834e+07	0.039832	C	0.77065	0.00946228	0	19.0043	0	1
002131	-0.0699635	-0.050351	-0.0422694	-0.047895	-0.0719252	-0.04959	-0.0643379	2017	1.3919	21.268	7.2345	33.7273	1.12527e+10	1.31687e+08	0.00749865	C	0.742943	0.0117027	0	8.9636	0	1
002131	0.0284762	0.0277041	0.0615087	0.0419093	0.0391072	0.0614931	0.0480756	2018	1.2356	15.4918	4.8478	42.5832	1.33442e+10	1.42861e+08	-0.0126252	C	0.686	0.0107058	0	6.3363	0	1
002131	-0.0422069	0.0645503	-0.112703	-0.055925	-0.0728192	0.0052733	-0.0989844	2019	1.5502	11.5092	-12.0362	50.7853	1.41746e+10	1.62181e+08	0.155878	C	0.797279	0.0114417	0	12.623	0	1
002131	-0.00443434	-0.0410203	0.0217048	0.00847899	0.0313411	-0.0108031	0.00879144	2020	1.7406	10.7857	3.254	38.9359	1.33226e+10	1.59671e+08	0.3357	C	0.77744	0.011985	0	8.4673	0	1
002131	0.0140034	-0.00161869	0.0207417	0.00740623	0.0203128	-0.0503941	0.0273388	2021	1.6855	8.7908	38.8548	32.4263	1.92579e+10	1.22733e+08	-0.292217	C	0.153876	0.00637315	0	6.9896	0	1
002132	0.0356154	0.0368221	0.0457882	0.0358313	0.0577742	0.0440977	0.0455724	2016	2.0263	19.8967	3.5076	33.8064	2.81384e+09	5.60444e+07	0.0259642	C	0.414512	0.0199174	0	16.5001	0	0
002132	0.0145053	0.0558691	0.00510651	0.00661373	0.0635434	0.0986334	0.0129981	2017	2.2166	22.729	5.133	33.0903	4.27921e+09	6.45083e+07	0.00741468	C	0.386931	0.0150748	0	15.969	0	0
002132	0.0223824	0.0215226	0.0112467	0.00891958	0.00913995	0.00909945	0.0247095	2018	1.185	15.9054	2.786	51.8877	6.44138e+09	1.00821e+08	-0.00658919	C	0.359081	0.0156522	0	9.0404	0	0
002132	-0.0403819	-0.0566229	-0.0427725	-0.0429641	-0.0468203	-0.0693165	-0.0401904	2019	1.1977	14.0048	-2.6218	48.6955	5.48855e+09	9.08756e+07	0.0423746	C	0.373736	0.0165573	0	6.7377	0	0
002132	0.0682834	0.028814	0.0785412	0.0660797	0.0338972	-0.0228972	0.0807449	2020	1.196	14.3746	3.1637	43.2923	4.79957e+09	1.02481e+08	0.00940807	C	0.411393	0.0213521	1	8.2205	0	0
002132	0.0192848	-0.0177192	0.0794484	0.0577132	0.025457	-0.0777099	0.04102	2021	1.0501	13.2648	3.9411	44.4478	5.18374e+09	8.60418e+07	0.00524556	C	0.0834854	0.0165984	0	8.11	0	0
002134	0.0959965	0.0685117	0.0431679	0.103069	0.0497221	0.124876	0.0360956	2021	1.7665	15	1.172	33.1068	5.95064e+08	1.55871e+07	0.0294064	C	0.0833266	0.0261941	1	42.02	1	1
002135	-0.03056	-0.0250951	-0.0236848	-0.0192129	-0.038011	-0.0359865	-0.035032	2016	1.1205	11.4957	1.8282	73.2663	9.02378e+09	1.28551e+08	5.54091e-09	E	0.468452	0.0142458	0	46.7774	0	0
002135	-0.0589624	-0.0668374	-0.0581676	-0.0366489	-0.0877067	-0.0854008	-0.0804812	2017	1.1215	11.3724	1.9331	71.378	8.59896e+09	1.55991e+08	0.00628414	E	0.450492	0.0181407	0	52.3716	0	0
002135	0.0315924	0.033403	0.0274128	0.017275	0.0219126	0.0227137	0.0417303	2018	1.3119	11.2854	2.2507	61.1543	1.00847e+10	3.41148e+08	0.00821709	E	0.3718	0.0338284	1	54.0939	0	0
002135	-0.0931135	-0.0773609	-0.0256689	-0.0357841	-0.0573529	-0.0338711	-0.0829984	2019	1.2601	10.7605	2.6015	60.8169	1.03266e+10	3.97304e+08	0.00991914	E	0.360089	0.0384738	1	56.0987	0	0
002135	0.088187	-0.0103867	0.0746712	0.0792817	0.0973331	-0.0269759	0.0835765	2021	1.1411	11.607	3.2	64.4372	1.36501e+10	3.29807e+08	0.0188476	E	0.0904157	0.0241615	1	42.5687	0	0
002136	-0.0380415	-0.037929	-0.0388161	-0.0502597	-0.0299055	-0.0269619	-0.0265979	2017	0.6938	15.2629	6.3488	46.4449	9.6875e+08	2.64876e+07	0.124892	C	0.407251	0.0273421	1	41.803	0	0
002136	0.0140062	0.0372177	0.013466	0.0116146	0.00637586	0.0419252	0.0158576	2018	1.2832	22.7798	18.7801	30.4874	9.9022e+08	4.007e+07	-0.0845966	C	0.269881	0.0404658	1	39.7366	0	0
002136	-0.108552	-0.11052	-0.108571	-0.10743	-0.127683	-0.144552	-0.109692	2019	1.748	15.5936	5.1078	22.3689	9.14095e+08	3.35727e+07	-0.014877	C	0.316305	0.0367278	1	38.1213	0	0
002136	0.0127768	0.0258748	0.042064	0.0373128	0.0293064	0.0943452	0.017528	2021	2.0972	12.6535	7.7976	22.3839	1.01882e+09	3.69522e+07	0.118229	C	0.0701814	0.0362697	1	39.27	0	0
002137	-0.0311398	-0.0565366	0.00959934	-0.0099803	-0.0276332	-0.0569849	-0.0115601	2016	1.0238	18.1275	1.84	31.6291	1.33303e+09	6.89831e+06	0.0988929	C	0.429528	0.0051749	0	8.5786	0	1
002137	0.0472115	-0.00124792	0.0988144	0.0878958	0.0188657	-0.0739231	0.0581301	2017	3.6038	24.6397	10.4565	14.1365	1.90373e+09	9.98702e+06	-0.0456933	C	0.339103	0.00524602	0	7.9432	0	1
002137	0.0997126	0.304387	0.0143768	0.0211762	0.0795898	0.305633	0.0929133	2018	3.0004	24.3329	4.4579	17.7395	2.13233e+09	1.80057e+07	0.00971475	C	0.3116	0.00844415	0	7.6207	0	1
002137	-0.124748	-0.0597382	-0.0827039	-0.0566763	-0.0887452	-0.0701346	-0.150776	2020	3.1359	20.6247	7.2086	18.9471	1.82372e+09	3.33879e+07	-0.0271712	C	0.356812	0.0183075	0	0.0202	0	1
002137	-0.0363038	-0.0488816	-0.0282667	-0.0563447	-0.0529139	-0.110132	-0.00822587	2021	2.6905	20.5019	1.0322	20.7662	1.91491e+09	4.27799e+07	-0.0669017	C	0.076791	0.0223405	1		0	1
002138	-0.037799	-0.0493488	-0.0171035	-0.0324183	-0.0360821	-0.0367271	-0.0224841	2016	1.5481	36.4997	10.0565	25.6511	3.23962e+09	7.12897e+07	0.0325196	C	0.362529	0.0220055	1	43.3143	0	1
002138	-0.0122604	0.0124883	-0.0320789	-0.0164094	-0.0368422	7.05785e-05	-0.0279299	2017	1.1685	37.006	11.4446	34.0463	4.04132e+09	7.81629e+07	-0.00444325	C	0.349476	0.0193409	0	32.6543	0	1
002138	-0.0129349	-0.0265984	0.0164513	-0.0166555	-0.0133237	-0.109464	0.020172	2018	2.6875	33.4776	9.1641	15.0496	4.76832e+09	1.08129e+08	0.0286284	C	0.283879	0.0226766	1	24.8041	0	1
002138	0.0679701	0.165969	0.126333	0.056995	0.159405	0.259329	0.137308	2020	1.5655	34.1462	8.216	28.4763	6.30441e+09	1.9654e+08	0.0286721	C	0.354317	0.0311749	1	31.432	0	1
002139	0.0209785	0.00800422	0.0328964	0.0416052	0.0117062	-0.0189586	0.0122698	2016	1.6651	18.6317	6.8649	40.3068	1.62871e+09	9.11853e+07	0.0272276	C	0.405789	0.0559862	1	14.9313	0	1
002139	0.0134422	0.02855	-0.0034156	-0.0275158	0.0382064	0.026322	0.0375424	2017	1.9115	22.0882	8.0936	32.204	2.71527e+09	1.3653e+08	0.0265708	C	0.374339	0.0502822	1	11.9053	0	1
002139	0.0454352	0.0537214	0.00381471	-0.0121752	0.0710467	0.0794634	0.0614251	2018	1.6896	23.9651	8.4852	35.3559	3.20903e+09	206983642	0.00981695	C	0.312347	0.0645003	1	7.7382	0	1
002139	0.0999441	0.127557	0.101579	0.0848126	0.227896	0.289852	0.11671	2020	1.8868	21.9904	9.3266	48.5485	5.12165e+09	3.3439e+08	0.0387563	C	0.372882	0.0652896	1	15.6387	0	1
002140	-0.0112381	-0.00459682	0.00387784	0.00906366	-0.00705652	-0.0092664	-0.0164239	2016	1.3826	12.8042	2.8991	65.3375	5.74336e+09	1.42202e+08	-0.00623584	M	0.420745	0.0247594	1	70.7988	1	0
002140	-0.0219412	-0.0495977	0.00548886	-0.00112822	-0.0432025	-0.103594	-0.0153242	2017	1.3942	18.1574	1.5023	64.8752	5.8461e+09	8.87315e+07	0.00489729	M	0.40668	0.0151779	0	65.2476	1	0
002141	-0.00586446	-0.0228882	-0.0560132	-0.0578781	0.0108693	0.0959638	-0.00399953	2016	1.5264	9.9871	3.032	41.0424	5.65786e+08	2.00344e+07	0.00152955	C	0.436064	0.0354099	1	59.719	0	1
002141	0.0937357	0.104045	0.110038	0.0101798	0.124775	0.11909	0.193594	2017	9.2004	10.3467	0.7098	9.4881	1.46453e+09	1.88722e+07	-0.00377883	C	0.363789	0.0128862	0	63.9025	0	1
002141	-0.0473756	-0.0428112	-0.147141	-0.0574255	-0.150144	-0.17939	-0.137091	2018	3.1593	10.8306	0.2759	13.2387	1.61116e+09	3.01415e+07	0.00171417	C	0.338702	0.0187079	0	59.2232	0	1
002141	0.018499	0.0117199	-0.00726444	-0.00832616	0.0153808	-0.0542036	0.0195608	2021	2.0715	7.3027	-40.1528	35.8634	1.16724e+09	3.7899e+07	0.488015	C	0.154738	0.0324689	1	59.26	0	1
002144	0.0145143	0.0639931	-0.00412855	-0.0109789	0.0406468	0.095244	0.0213647	2016	1.9672	26.5842	6.8872	17.6711	2.07125e+09	2.25884e+07	-0.0150626	C	0.379542	0.0109057	0	1.9308	0	0
002144	0.00209121	-0.037858	-0.00534718	-0.0122436	-0.0102789	-0.0683508	0.00898767	2017	1.764	30.0777	5.3951	17.3494	2.05471e+09	2.14273e+07	-0.00490639	C	0.369888	0.0104284	0	2.746	0	0
002144	0.0219784	0.0159675	0.0348477	0.0142123	0.0478404	0.0543823	0.0426138	2018	2.0368	30.4023	5.2985	16.658	2.02546e+09	2.27571e+07	0.00238333	C	0.30689	0.0112355	0	2.8058	0	0
002145	-0.00802658	-0.0164104	0.0170583	0.00448296	0.0015061	-0.0220265	0.00454874	2017	0.9011	25.0123	3.532	50.9407	5.22595e+09	4.45862e+07	0.0585366	C	0.41339	0.00853171	0	9.9741	0	0
002145	0.0507494	0.0583	-0.0284664	0.022517	-0.00464083	0.0013276	-0.000233948	2018	0.9799	32.9542	9.0468	47.4157	5.69909e+09	9.26707e+07	0.0107826	C	0.313142	0.0162606	0	8.5805	0	0
002145	0.0137444	0.0812713	0.030162	0.0147769	-0.01242	0.0508626	0.0291294	2021	2.2243	26.8168	8.6439	28.722	8.1748e+09	1.00613e+08	0.101728	C	0.0657396	0.0123077	0	13.1183	0	0
002149	-0.0640188	-0.0555732	-0.0779368	-0.0473496	-0.0870675	-0.0636883	-0.094606	2017	1.3519	19.0492	3.2275	41.9957	3.32772e+09	9.96133e+07	0.00864822	C	0.411847	0.0299344	1	49.9819	1	0
002149	0.0285146	0.0274044	0.00865911	0.00235833	0.0612768	0.0858664	0.0348153	2018	1.6707	19.9136	4.0996	42.7696	3.5687e+09	7.97147e+07	0.00250096	C	0.340382	0.0223371	1	49.3835	1	0
002149	0.0559507	0.0294765	-0.00641068	0.0198148	0.00163785	-0.0300879	0.0297252	2021	1.6072	21.1811	4.0432	47.3455	5.58934e+09	9.28337e+07	0.00905116	C	0.080103	0.0166091	0	42.7184	1	0
002150	0.0479413	0.0788834	0.0368797	0.0234122	0.0265216	0.0918867	0.0614088	2016	2.2014	23.693	11.0008	29.4559	9.04233e+08	1.29568e+07	0.0110017	C	0.369497	0.0143291	0	70.3502	0	0
002150	0.0159701	-0.0132502	0.0623449	0.0457447	0.0364098	0.00461614	0.0325704	2017	3.6345	26.8056	12.4516	21.5407	1.37182e+09	1.49913e+07	-0.0108611	C	0.332764	0.010928	0	64.841	0	0
002150	0.0367662	0.0561382	0.0367111	0.0240005	0.0820618	0.10663	0.0494769	2018	3.8562	25.6789	8.3808	19.6405	1.44446e+09	1.37813e+07	0.0220464	C	0.290692	0.00954081	0	62.4981	0	0
002150	-0.131291	-0.103725	-0.105566	-0.0928846	-0.179441	-0.104588	-0.143972	2019	4.0472	24.9675	12.386	18.881	1.57256e+09	7.41078e+06	0.0192633	C	0.264838	0.00471257	0	60.6612	0	0
002151	-0.0203549	0.00483649	-0.00848803	-0.00795069	-0.031726	-0.00722594	-0.0208922	2016	1.9461	31.9692	2.17	26.5822	3.7918e+09	6.91748e+07	0.00733345	C	0.403859	0.0182432	0	18.6361	0	1
002151	0.0321557	0.0643022	0.00892591	-0.00361982	0.0377181	0.074966	0.0447014	2017	3.1421	32.1406	1.8425	20.4004	5.63226e+09	1.13403e+08	0.0107985	C	0.379135	0.0201345	0	16.7432	0	1
002151	-0.0243893	-0.0190785	-0.00815653	-0.0205735	-0.0192022	-0.00745647	-0.0119723	2018	1.7983	30.7515	2.4617	31.237	6.68551e+09	188813402	0.00150908	C	0.32946	0.0282422	1	14.7354	0	1
002151	-0.0346916	-0.0133711	-0.0742672	-0.0690206	-0.0576247	-0.0355892	-0.0399382	2019	2.1034	29.9419	3.0896	35.0986	6.5495e+09	2.39512e+08	-0.107895	C	0.318406	0.0365695	1	14.0538	0	1
002151	-0.0510044	-0.171918	-0.0582166	-0.0364973	-0.067491	-0.166765	-0.0727237	2020	1.6683	27.286	-11.2344	41.4525	6.14269e+09	3.33023e+08	0.130031	C	0.468827	0.0542145	1	14.7645	0	1
002151	-0.0190431	-0.0262902	-0.00565562	0.0118678	-0.0390406	-0.0474243	-0.0365665	2021	1.9994	28.3444	3.2529	34.5865	7.10201e+09	3.4414e+08	0.0089341	C	0.0751676	0.0484568	1	12.47	0	1
002152	-0.0273288	-0.0264877	-0.0188974	-0.0129623	-0.0282005	-0.0261174	-0.0332639	2016	2.2326	52.1925	14.4681	38.1416	7.70018e+09	3.33271e+08	0.00583405	C	0.331903	0.043281	1	69.6126	1	1
002152	-0.0656449	-0.0711999	-0.04808	-0.0269323	-0.0902098	-0.0973323	-0.0867926	2017	2.7864	46.9936	10.0174	25.5045	1.19066e+10	3.63747e+08	0.0141766	C	0.33214	0.0305501	1	64.3267	1	1
002152	-0.022256	-0.0053421	-0.0540191	-0.052647	-0.0474422	-0.0143713	-0.0236281	2018	2.9026	41.8177	8.9085	25.2693	1.26912e+10	3.69017e+08	-0.0124031	C	0.282908	0.0290766	1	64.7183	1	1
002154	0.0188881	0.029814	0.0337965	0.00983371	0.0463739	0.0649318	0.0428509	2018	1.0249	60.3398	1.4114	40.6285	4.2561e+09	3.63695e+07	0.0143166	C	0.317267	0.00854526	0	5.5559	0	0
002154	-0.00685317	0.00703252	-0.0158455	-0.00128442	-0.0218632	-0.00839814	-0.0214142	2019	1.3638	61.0556	3.3981	33.4682	4.19595e+09	5.33694e+07	0.0413865	C	0.292509	0.0127193	0	1.1046	0	0
002154	-0.0762713	-0.103269	-0.0600366	-0.0770161	-0.0734276	-0.109604	-0.0592919	2020	1.5011	61.7047	6.7594	34.5359	4.41737e+09	6.12825e+07	0.0380478	C	0.339273	0.0138731	0	6.5654	0	0
002155	0.00680046	0.0868118	0.00725062	-0.0100757	0.00973201	0.0889792	0.0241268	2016	1.0346	13.3122	1.4359	40.4196	5.74458e+09	1.805e+08	0.0211964	B	0.75036	0.0314209	1	57.4004	1	0
002155	-0.0305516	-0.0501757	-0.0415657	-0.0276407	-0.0423777	-0.0659381	-0.0444766	2017	1.6097	15.7597	3.3917	32.7508	6.48953e+09	2.22356e+08	0.0276412	B	0.701357	0.0342639	1	49.8982	1	0
002155	-0.0279435	0.0248605	0.0165526	-0.0295794	0.0563385	0.138827	0.0181885	2018	1.2425	12.2466	5.9771	32.6739	6.88632e+09	2.19811e+08	-0.00219436	B	0.604966	0.0319199	1	51.8993	1	0
002155	-0.0632196	-0.0726579	-0.0403995	-0.0222527	-0.0752195	-0.109145	-0.0813664	2019	0.9456	9.8739	5.8283	28.4926	6.88742e+09	2.38969e+08	-0.0196308	B	0.593511	0.0346964	1	49.8813	1	0
002155	0.0290763	0.0246452	-0.130861	-0.0326905	0.04885	0.0473627	-0.0690944	2021	0.8679	8.6368	4.1805	25.0281	6.94193e+09	2.25647e+08	0.016225	B	0.203103	0.0325049	1	49.4441	1	0
002156	0.0578984	0.0468128	0.0763173	0.108519	0.0244415	0.0029667	0.0256971	2016	1.8842	21.8029	3.9385	42.5611	6.51194e+09	2.6649e+08	0.00339358	C	0.417662	0.0409232	1	62.3351	0	1
002156	-0.0109315	0.129311	-0.0565028	-0.0199092	-0.0446392	0.0941685	-0.0475252	2017	1.1888	17.9955	3.4735	45.1782	1.12031e+10	3.16349e+08	0	C	0.415046	0.0282376	1	57.6169	0	1
002156	0.0125038	0.033038	0.0148504	-0.000892784	-0.0153845	0.0185753	0.0282469	2018	1.1896	14.4634	2.3407	48.4765	1.21464e+10	3.89558e+08	0.00452465	C	0.360219	0.0320719	1	63.6424	0	1
002156	0.0829785	0.0445164	0.112185	0.00825171	0.284532	0.289837	0.186912	2019	0.9467	15.9043	2.0792	53.4477	1.39684e+10	5.62246e+08	-0.00789423	C	0.354316	0.0402514	1	69.7373	0	1
002156	0.0635556	-0.0149527	-0.024786	0.0170581	0.00490125	-0.120219	0.0217116	2020	0.8357	13.6715	1.2216	59.7569	1.61571e+10	7.05299e+08	0.0217154	C	0.436732	0.0436526	1	56.3272	0	1
002156	0.0558251	0.0427541	0.00812986	0.0426671	-0.00830062	-0.026687	0.0212879	2021	1.2284	15.4704	3.2812	52.8281	2.12308e+10	8.13809e+08	0.0295125	C	0.085601	0.0383316	1	46.1627	0	1
002157	0.0485276	0.0941028	0.0137282	0.00741228	-0.0304885	0.0250545	0.0548435	2018	0.8033	11.6253	5.2762	59.6666	1.66157e+10	306684849	-0.0217111	C	0.358977	0.0184575	0	56.972	0	0
002157	-0.0170838	-0.0199496	0.0216344	0.01391	-0.0243603	0.0457738	-0.00935938	2016	1.0547	9.2801	6.3655	63.6224	9.76352e+09	1.93601e+08	0.0766696	C	0.439498	0.019829	0	56.753	0	0
002157	0.0512967	0.0996206	-0.0309454	-0.0219819	0.0447952	0.107329	0.0423333	2017	1.1369	13.7855	11.2271	49.2688	1.22589e+10	2.08434e+08	-0.036378	C	0.383945	0.0170026	0	54.7747	0	0
002157	-0.0849938	-0.205913	-0.0123993	-0.00075314	-0.124014	-0.251467	-0.09664	2019	0.7147	10.2293	2.6603	68.0223	2.13256e+10	2.08562e+08	0.0706463	C	0.36837	0.00977989	0	49.1196	0	0
002157	-0.0918493	-0.0831596	-0.0808346	-0.0835374	-0.12464	-0.0462146	-0.0891466	2020	0.6617	15.7419	7.7734	67.649	3.08325e+10	3.94319e+08	0.136316	C	0.407757	0.0127891	0	46.7318	0	0
002157	-0.108225	-0.186437	-0.185472	-0.201618	-0.106181	-0.234054	-0.0920789	2021	1.2229	22.3496	15.1239	58.5584	5.92596e+10	5.27592e+08	-0.416711	C	0.065695	0.00890307	0	54.7636	0	0
002158	-0.0275192	-0.0178814	-0.00285229	0.00189706	0.00204189	0.0219369	-0.0322686	2016	4.4111	35.332	9.6638	19.2609	2.27902e+09	4.92443e+07	0.00343817	C	0.345216	0.0216077	1	72.4202	0	1
002158	-0.00256411	0.031331	-0.0650368	-0.0464224	-0.00902766	0.0314891	-0.0211785	2017	4.1099	36.1233	7.3837	19.2324	2.43388e+09	6.58898e+07	0.013678	C	0.342924	0.027072	1	62.3246	0	1
002158	0.00650305	0.0109129	0.0299548	0.0163429	-0.00119657	-0.0424391	0.0201149	2018	2.3373	34.826	9.2437	42.6182	3.11144e+09	1.15176e+08	-0.0036467	C	0.300731	0.037017	1	62.2311	0	1
002158	0.022684	0.00472418	0.100915	0.0854221	0.160889	0.10464	0.0381768	2020	1.9403	34.5584	8.6334	41.2823	3.49865e+09	1.21043e+08	0.0334305	C	0.358562	0.034597	1	65.5445	0	1
002160	-0.0395013	-0.049265	0.0258458	0.0211749	-0.029888	-0.0513729	-0.0348303	2016	0.9287	21.009	5.6186	49.9312	4.7117e+09	9.07497e+07	0.00670271	C	0.421235	0.0192605	0	57.0487	0	0
002160	-0.0392384	-0.0208986	-0.0407009	-0.00191952	-0.0965245	-0.055438	-0.0780197	2017	1.09	19.8993	4.7646	44.153	5.70362e+09	1.09505e+08	-0.000292411	C	0.406351	0.0191993	0	52.295	0	0
002160	0.0106198	0.04937	0.0205659	0.00980861	0.0196563	0.0422224	0.0213771	2018	1.0865	18.261	4.0441	49.702	6.52585e+09	1.36827e+08	-0.00967375	C	0.350023	0.0209668	1	47.429	0	0
002160	0.196701	0.234513	-0.0368024	0.0103858	0.153309	0.167501	0.149513	2019	1.0798	15.3215	-4.7829	54.6238	6.39932e+09	1.29022e+08	0.071156	C	0.387781	0.0201619	0	42.2312	0	0
002160	-0.00522874	-0.0491223	0.0112495	0.0166736	-0.0397777	-0.169289	-0.0106529	2020	1.1775	15.4219	2.4398	49.5726	6.00171e+09	1.40339e+08	-0.00199622	C	0.418748	0.0233833	1	28.5506	0	0
002161	-0.00791374	-0.00981197	-0.00863949	0.0096585	-0.0454478	-0.0583632	-0.0262117	2016	3.1546	38.6671	0.7046	13.5338	1.89002e+09	6.50146e+07	0.00776246	C	0.387691	0.0343989	1	4.5931	0	1
002161	-0.0588054	-0.0871045	-0.0183705	-0.00217598	-0.0482963	-0.0992345	-0.0749999	2017	1.7571	45.5496	2.2016	23.2685	2.13321e+09	6.00509e+07	0.00283174	C	0.374059	0.0281505	1	0.9383	0	1
002161	-0.0304385	-0.028071	0.0530105	0.0504784	-0.0247985	-0.124762	-0.0279065	2019	1.3076	35.3841	-7.4816	34.6496	2.1592e+09	7.77649e+07	0.485842	C	0.365527	0.0360156	1	1.4	0	1
002161	-0.0678742	-0.0858267	-0.00749804	0.0133636	-0.112803	-0.164284	-0.0887358	2020	4.3886	41.7913	38.0008	24.1283	2.63403e+09	6.31724e+07	-0.441932	C	0.235241	0.0239832	1	4.8154	0	1
002161	0.182207	0.197585	0.17025	0.13329	0.191682	0.284255	0.219168	2021	1.2953	37.6982	-18.1034	45.915	2.78868e+09	7.59223e+07	0.13097	C	0.116952	0.0272252	1	3.32	0	1
002162	-0.0413622	-0.0598136	-0.00648691	-0.0611788	0.0220187	0.00204597	0.0133298	2016	0.6605	32.6587	3.3536	61.9012	2.14363e+09	24736537	0.00143024	C	0.431181	0.0115395	0	57.4213	0	0
002162	-0.0615173	-0.0640479	-0.0498164	-0.0381552	-0.0842098	-0.116703	-0.0731786	2017	0.644	35.0559	3.1924	58.6805	2.05908e+09	3.53574e+07	0.00290114	C	0.41186	0.0171714	0	57.4394	0	0
002162	0.0308865	0.0416066	0.00326876	0.00897767	0.051442	0.0884634	0.0251776	2018	0.6917	34.6104	3.0399	58.1206	2.11518e+09	3.63406e+07	-8.14587e-05	C	0.346916	0.0171809	0	58.2215	0	0
002162	-0.117934	-0.0978302	-0.045621	-0.0591812	-0.0858403	-0.0877018	-0.104374	2019	0.8121	34.6592	3.1961	58.2459	2.27611e+09	3.7591e+07	0.00621802	C	0.335392	0.0165155	0	56.7503	0	0
002162	0.122191	0.0789063	0.0488886	0.0101885	0.0966404	-0.0327597	0.160891	2020	0.8784	34.8989	4.2106	57.5883	2.34035e+09	4.29729e+07	0.00817292	C	0.397191	0.0183617	0	56.93	0	0
002163	-0.00725503	0.0026519	-0.0124769	-0.033103	0.0248328	0.143452	0.0133711	2019	0.8553	9.9396	1.4962	79.435	4.66052e+09	8.41471e+07	0.00318677	E	0.351964	0.0180553	0	30.5269	1	0
002163	0.00908328	-0.0323809	0.0525504	0.051759	0.0120756	-0.0184015	0.00987465	2020	0.8343	12.2555	3.6106	80.7797	4.61957e+09	1.22639e+08	0.0181358	E	0.409686	0.0265476	1	35.1566	1	0
002163	0.0398327	0.0508782	0.0901425	0.0367352	0.0395733	-0.0297413	0.09324	2021	0.833	15.8517	4.5722	82.1364	5.8206e+09	1.18722e+08	-0.0109198	E	0.0806855	0.0203969	0	34.661	1	0
002164	-0.0065276	-0.0146568	-0.0385371	-0.0192913	-0.0236764	-0.0560053	-0.0257733	2016	1.0041	21.9961	2.1135	40.7885	1.82555e+09	1.8324e+07	0.000738079	C	0.430993	0.0100375	0	35.2898	0	1
002164	0.0246603	0.0428402	-0.00155515	-0.0110206	0.0502433	0.0624856	0.0341257	2017	1.1115	24.3601	2.0202	36.4907	1.71883e+09	1.95853e+07	0.0805389	C	0.409822	0.0113945	0	47.3198	0	1
002164	-0.140722	-0.0378503	-0.0966056	-0.0914612	-0.179021	-0.0901295	-0.145867	2019	1.0719	2.7394	-27.5951	66.0453	1.70064e+09	4.13825e+07	1.66593	C	0.533461	0.0243335	1	45.4519	0	1
002164	0.176411	0.00910194	0.175283	0.199316	0.270971	0.0550109	0.152378	2020	1.1462	30.0813	3.0362	65.2142	1.72393e+09	4.41175e+07	0.83364	C	0.41205	0.0255911	1	31.6466	0	1
002164	-0.053123	-0.106993	0.0655638	-0.020933	-0.0239037	-0.126997	0.0333738	2021	0.9905	28.7884	82.0868	66.1794	1.8596e+09	5.27065e+07	-0.543408	C	0.0453469	0.028343	1	29.949	0	1
002165	0.0299299	-0.0161701	0.0319684	0.0433208	0.0578849	0.00939221	0.0185775	2016	1.262	20.2997	9.3108	39.0035	1.79248e+09	56944130	0.0142808	C	0.393319	0.0317683	1	42.7756	0	0
002165	-0.00250272	0.001827	-0.0220107	0.00536192	-0.0339651	-0.0566329	-0.0298754	2017	1.5154	19.0344	8.7425	36.394	2.49847e+09	5.53819e+07	-0.0279311	C	0.379473	0.0221663	1	41.1659	0	0
002165	0.0455682	0.0376461	0.0775679	0.0817163	0.0630831	0.0583103	0.0414198	2018	1.1856	14.5807	2.673	45.7836	2.93175e+09	6.31834e+07	-0.00503208	C	0.356735	0.0215514	1	39.9461	0	0
002165	-0.0155825	-0.0192015	-0.00288718	-0.0208637	-0.00834959	-0.0192906	0.00239397	2019	0.9292	13.3582	2.0491	58.5294	3.6359e+09	3.49585e+07	0.012201	C	0.360468	0.00961483	0	41.1986	0	0
002165	0.0302428	0.00702652	0.0490564	0.029441	0.0394002	-0.0287337	0.0498582	2021	0.9529	19.8292	5.0108	61.4831	4.33341e+09	7.00865e+07	-0.0219675	C	0.0837721	0.0161735	0	29.0125	0	0
002166	-0.0222665	-0.00176351	-0.00289111	-0.00490425	-0.015398	0.00878977	-0.0202533	2016	1.422	30.8354	5.096	60.7898	2.02993e+09	1.21571e+07	-0.00556419	C	0.418574	0.00598894	0	7.7538	0	1
002166	-0.0149681	-0.0155743	0.00205751	0.0102321	0.00325703	-0.0161031	-0.0231427	2017	1.1919	25.5416	4.0959	65.2109	2.43127e+09	1.11396e+07	0.0157592	C	0.418754	0.00458182	0	8.553	0	1
002166	-0.00106196	0.0110629	0.00475534	-0.00901775	0.00713531	0.0339265	0.0127111	2018	1.1974	26.6688	9.9255	63.7198	2.89695e+09	9.49464e+06	-0.0355443	C	0.324179	0.00327746	0	8.4713	0	1
002166	0.304028	0.274564	0.196033	0.0987092	0.415674	0.395064	0.401351	2019	1.4704	32.8433	4.1143	47.5119	2.12203e+09	1.07596e+07	0.00577261	C	0.322512	0.00507042	0	3.5368	0	1
002166	-0.109702	-0.0655596	-0.101522	-0.087092	-0.167434	-0.180865	-0.124132	2021	1.506	27.8748	3.7909	42.7954	3.16256e+09	2.40425e+07	0.0109122	C	0.0773374	0.00760223	0	4.57	0	1
002167	-0.0200883	0.0142539	-0.0383087	-0.00271932	-0.0481134	-0.0166807	-0.0556776	2017	0.811	27.3877	4.9621	61.6608	2.70244e+09	24365491	0.00224064	C	0.412085	0.0090161	0	18.436	0	0
002167	-0.168711	-0.132528	-0.203813	-0.179837	-0.215059	-0.200397	-0.192687	2019	0.6006	29.8775	4.5822	58.8013	2.43915e+09	1.59441e+07	-0.0843029	C	0.335093	0.00653674	0	23.4946	0	0
002167	-0.104758	-0.104856	-0.0589194	-0.0479169	-0.158345	-0.166644	-0.11576	2020	0.4209	20.7817	-4.6842	64.1057	2.21963e+09	1.89803e+07	0.0206282	C	0.466488	0.0085511	0	30.5207	0	0
002167	-0.0497913	-0.0789807	-0.0576084	-0.052019	-0.0730884	-0.0828865	-0.0553807	2021	0.6039	10.7367	-3.5485	54.5103	2.31156e+09	2.97561e+07	0.138795	C	0.102251	0.0128727	0	23.62	0	0
002168	-0.00616509	0.0134157	0.0602548	0.0230872	0.0104873	0.0316716	0.0310025	2016	4.9334	34.1477	8.9929	16.3552	1.38755e+09	1.28013e+07	-0.0798754	C	0.687779	0.00922583	0	23.3036	0	1
002168	-0.39129	-0.47009	-0.159404	-0.194929	-0.325972	-0.427654	-0.355765	2017	1.4224	38.7324	4.5014	33.6846	2.04229e+09	9.99073e+06	-0.0354565	C	0.736719	0.00489193	0	26.6501	0	1
002168	-0.163348	-0.129177	-0.0448387	-0.0231261	-0.194956	-0.201398	-0.18506	2019	1.5406	71.3591	13.684	44.3891	3.70146e+09	6.24321e+07	-0.0591361	C	0.544004	0.0168669	0	39.4535	0	1
002168	-0.199203	-0.219599	-0.129041	-0.0962085	-0.181515	-0.280131	-0.232035	2020	1.6091	68.4917	6.2957	41.0897	3.52662e+09	7.73709e+07	-0.331762	C	0.679314	0.0219391	1	18.2966	0	1
002168	0.00929468	-0.025136	0.0380898	0.0145576	-0.000896443	-0.066698	0.0328269	2021	1.8292	64.0773	-32.7118	52.154	2.00545e+09	5.70502e+07	0.354242	C	0.343533	0.0284476	1	13.56	0	1
002169	-0.00981602	-0.0371951	-0.041086	-0.0288806	-0.0194236	-0.0476026	-0.0220215	2016	1.3857	25.4015	9.2284	58.0902	3.06102e+09	5.81776e+07	0.0194083	C	0.401546	0.019006	0	37.7423	0	1
002169	-0.0569164	-0.0686009	-0.0554278	-0.0456526	-0.0644886	-0.0788545	-0.0666916	2017	2.9199	25.13	5.8776	21.2443	3.71619e+09	6.3849e+07	0.0014985	C	0.368553	0.0171813	0	36.1174	0	1
002169	0.0268377	0.0299848	0.0316023	0.0231581	0.0543723	0.0532354	0.035282	2018	2.3238	22.5184	5.4207	28.2222	4.2078e+09	6.77305e+07	0.00446107	C	0.319172	0.0160964	0	31.143	0	1
002169	0.0223303	0.00816901	0.0591031	0.0728531	-0.0598248	-0.100937	0.00858018	2020	1.6128	18.5738	3.5348	47.682	5.77691e+09	1.08702e+08	0.0204499	C	0.405836	0.0188167	0	24.1301	0	1
002169	0.0461992	0.0202464	0.0348189	0.0366938	-0.0145313	-0.0473302	0.0443242	2021	1.6031	19.272	6	39.6326	5.48624e+09	1.21325e+08	0.0240385	C	0.0756977	0.0221145	1	20.25	0	1
002170	-0.0245546	-0.0403028	-0.0344802	-0.0299368	-0.0550994	-0.0500418	-0.0290981	2016	0.8363	21.4145	5.7913	50.6615	3.90026e+09	67496315	0	C	0.42103	0.0173056	0	20.3044	0	0
002170	-0.0520557	-0.0512462	-0.024742	-0.0102715	-0.101405	-0.0682912	-0.0665262	2017	0.9459	21.292	2.9834	50.5533	4.17892e+09	68002816	-0.0171407	C	0.419555	0.0162728	0	20.8619	0	0
002170	-0.031764	-0.00555003	-0.0297709	-0.0386201	-0.0372045	-0.0250031	-0.0229148	2019	0.67	15.8067	1.7916	45.8393	3532884490	6.89742e+07	0.00587684	C	0.352152	0.0195235	0	8.9907	0	0
002170	0.0518861	0.0308302	0.0177378	0.0345461	0.0637532	-0.0048939	0.0350777	2020	0.7778	17.2461	1.9566	48.7673	3.76173e+09	6.94944e+07	0.0118279	C	0.421153	0.018474	0	0.4207	0	0
002171	-0.0401644	-0.036531	-0.0304226	-0.0287876	-0.0136613	-0.0145177	-0.0417994	2016	1.5311	4.1407	4.967	39.7262	2.83705e+09	1.60917e+08	0.0360062	C	0.431223	0.0567197	1	64.1797	0	0
002171	-0.0353211	-0.0748189	-0.0508512	-0.0571034	-0.0234502	-0.0641831	-0.0290689	2017	2.8348	6.6537	6.9994	26.6338	4.33478e+09	1.76506e+08	0.0356665	C	0.385814	0.0407186	1	59.6054	0	0
002171	0.0178337	0.0196032	0.0390888	0.0330495	0.0855185	0.0658209	0.023873	2018	2.7663	5.8884	9.1833	27.4681	4.73443e+09	2.24044e+08	0.0135965	C	0.314933	0.0473222	1	55.051	0	0
002171	0.0439465	-0.0354535	-0.00749662	-0.0270987	0.028711	-0.077887	0.0635486	2021	2.052	6.9785	4.1752	47.5561	1.12455e+10	8.06172e+08	0.0267447	C	0.0840329	0.0716886	1	41.0193	0	0
002172	-0.0187534	-0.0415181	-0.0158013	-0.0223773	-0.00522065	-0.0396575	-0.0121774	2016	0.558	13.7741	6.5243	67.8906	3.67576e+09	2.31947e+06	0.033772	C	0.440173	0.000631019	0	55.4375	0	0
002172	-0.0259953	-0.039077	-0.00802017	-0.00668747	-0.0198737	-0.042919	-0.027328	2017	0.6993	13.0837	8.9464	67.5708	4.12253e+09	2.32905e+06	-0.00466757	C	0.411865	0.000564957	0	50.4256	0	0
002172	0.11375	0.0788004	0.0331577	-0.0106305	0.129136	0.0828583	0.157538	2018	0.7136	10.9965	4.6385	69.2531	5.50331e+09	5.59544e+06	-0.0208345	C	0.369708	0.00101674	0	49.487	0	0
002172	-0.0646965	-0.00493238	-0.186005	-0.124359	-0.0620098	0.013379	-0.126343	2019	0.6902	8.1832	0.8382	68.9727	6.51975e+09	5.73882e+07	-0.0660087	C	0.379968	0.00880221	0	41.9776	0	0
002172	0.10148	0.113231	-0.0704582	-0.0028765	0.0175216	-0.0729802	0.033898	2020	0.589	6.6876	-6.9629	77.283	6.34739e+09	2.08501e+07	0.00554168	C	0.50482	0.00328483	0	33.7426	0	0
002172	0.0201062	0.0928997	0.0275837	0.0144187	-0.00734922	0.0106906	0.0332713	2021	0.609	0.5012	-4.9508	84.9329	6.4266e+09	1.26989e+06	-0.0674549	C	0.119201	0.0001976	0	31.12	0	0
002173	0.00200321	-0.0214193	0.0134346	0.0150881	-0.00497933	-0.014902	0.000349706	2016	1.4057	33.5855	-3.5989	61.478	1.07308e+09	3.33171e+06	0.158737	C	0.52442	0.00310481	0	34.0256	0	0
002173	0.0200581	0.0183792	-0.0206544	0.0130769	-0.0173513	-0.0333621	-0.0136732	2017	2.9045	38.7028	6.8736	22.6633	4.56697e+09	1.9331e+06	0.00935466	C	0.405645	0.000423279	0	35.1921	0	0
002173	-0.0339009	-0.0268893	-0.0280143	-0.0316835	-0.0203133	0.0093661	-0.0302316	2018	2.6749	39.8093	4.9035	21.3806	4.65017e+09	2.62816e+06	-0.00446072	C	0.349202	0.000565175	0	28.3596	0	0
002174	-0.0210688	-0.0364918	-0.0101419	-0.009469	-0.04084	-0.0343472	-0.0217417	2016	2.3306	58.0166	23.8474	25.189	2.92468e+09	1.33058e+08	0.0220351	C	0.58967	0.0454949	1	21.3711	0	0
002174	0.0503433	0.0438731	0.0379984	0.0488179	0.0135292	-0.00260735	0.0395238	2017	1.0999	47.6197	16.2379	42.1656	4.70386e+09	172857118	0.0437423	C	0.657265	0.0367479	1	16.8773	0	0
002174	0.0291859	0.117883	0.0124414	0.0224876	0.00566518	0.105282	0.0191396	2018	1.4653	52.1719	13.1081	38.691	6.63595e+09	3.20898e+08	0.0518554	C	0.580174	0.0483575	1	25.5681	0	0
002174	0.0443582	0.0414367	0.0522271	0.0395139	0.0201689	-0.0322025	0.0570714	2021	1.4933	31.2463	0.6012	41.1173	8592711982	5.69029e+08	0.0480309	C	0.242231	0.0662223	1	5.0267	0	0
002176	-0.0358471	-0.0424345	-0.00109435	-0.0109709	-0.0193009	-0.0260552	-0.0259705	2016	0.8401	25.3162	0.9492	56.0382	6.78413e+09	3.14389e+07	0.024675	C	0.446192	0.00463418	0	29.159	0	1
002176	-0.0317527	-0.15253	0.0400866	-0.00178395	0.0294404	-0.135302	0.0101179	2017	1.1418	25.4684	4.0595	50.7545	7.74461e+09	1.4778e+08	0.0191065	C	0.408637	0.0190816	0	28.7682	0	1
002176	0.0204624	0.0150522	0.0122396	0.00251207	0.0280905	0.0240658	0.03019	2018	1.0859	25.981	4.7043	54.2348	9.1862e+09	1.61018e+08	0.0137801	C	0.342696	0.0175282	0	34.5648	0	1
002176	-0.238751	-0.215476	-0.178932	-0.179236	-0.314514	-0.31377	-0.238448	2019	1.029	18.7475	-16.4805	62.2905	9.89293e+09	2.25402e+08	-0.0292655	C	0.450116	0.0227842	1	32.0073	0	1
002176	-0.202303	-0.30115	-0.0983063	-0.10058	-0.159134	-0.159355	-0.200029	2020	0.7395	-4.6883	-25.7451	70.2214	5.62067e+09	1.61507e+08	0.362492	C	0.621186	0.0287344	1	30.69	0	1
002176	-0.108618	-0.0582007	0.0158397	-0.0533928	-0.0185875	-0.015236	-0.039385	2021	0.737	14.2512	0.5581	66.7138	4.81842e+09	7.51335e+07	0.0800415	C	0.0958992	0.015593	0	24.8707	0	1
002177	-0.0529564	-0.0447057	-0.0469442	-0.0420967	-0.0639289	-0.060636	-0.057804	2016	2.6888	36.7876	3.8291	28.5063	2.31283e+09	9.88606e+07	-0.0225201	C	0.387657	0.0427445	1	1.1752	0	1
002177	-0.0505333	-0.0763056	-0.0662343	-0.0629351	-0.0543233	-0.0706008	-0.0538325	2017	2.6667	33.3706	1.2445	22.6635	2.16827e+09	9.44176e+07	-0.00589662	C	0.385179	0.0435452	1	0.4388	0	1
002177	-0.0112263	0.00846218	-0.000197842	-0.0231728	0.0505439	0.0828172	0.0117486	2019	5.3926	31.4652	-4.9098	9.675	1.75407e+09	3.39332e+07	0.0874067	C	0.318672	0.0193454	0	0.2974	0	1
002177	-0.199139	0.00216916	-0.266044	-0.201417	-0.398777	-0.297993	-0.263767	2021	8.7993	53.3952	4.6242	4.2164	1.7802e+09	19273372	-0.0712037	C	0.0494427	0.0108265	0		0	1
002178	-0.0103785	-0.0222073	-0.00452807	-0.0018514	-0.0131274	-0.0208295	-0.0130552	2016	1.7182	22.8538	7.4064	40.1263	2.11579e+09	3.74361e+07	-0.0120787	M	0.376809	0.0176937	0	18.5797	1	0
002178	0.00437575	-0.0111562	-0.00892926	-0.00945912	-0.0300776	-0.0574748	0.00490562	2017	1.6747	17.0862	2.7295	44.2982	2.29882e+09	6.24253e+07	-0.00955435	M	0.39418	0.0271554	1	18.346	1	0
002178	-0.00928428	0.00375649	-0.0536917	-0.0277687	0.0571898	0.111414	-0.0352073	2018	1.6753	11.9819	1.8228	42.2307	2.23002e+09	5.95772e+07	-0.00532426	M	0.337918	0.026716	1	27.348	1	0
002178	-0.133687	-0.0772145	-0.108519	-0.114096	-0.123884	-0.0907793	-0.128109	2019	1.6995	11.9297	-14.3783	48.6363	2.00576e+09	6.97058e+07	0.153037	M	0.409289	0.0347529	1	27.3805	1	0
002178	-0.0878684	-0.0869072	-0.0820128	-0.0405561	-0.143787	-0.165653	-0.129325	2020	1.5889	18.4726	0.9957	48.9299	2.03883e+09	7.47174e+07	-0.121684	M	0.397811	0.0366471	1	26.935	1	0
002178	0.0976451	0.0612202	0.094689	0.0750802	0.0365547	-0.115165	0.117254	2021	1.3296	15.0989	-16.527	57.5823	1.72541e+09	7.977e+07	0.163298	M	0.117768	0.0462325	1	27.34	1	0
002179	-0.0238129	-0.0243839	-0.0235406	-0.0312163	-0.0339427	-0.0563627	-0.0161373	2016	2.0898	33.699	10.8861	48.3099	7.46374e+09	3.01578e+08	0.0266522	C	0.37391	0.0404057	1	69.6834	1	1
002179	-0.0658315	-0.0567694	-0.0366736	-0.03375	-0.0365237	-0.0443699	-0.0687552	2017	2.1484	33.7488	11.6596	45.8	8.50988e+09	4.31426e+08	0.00646689	C	0.354071	0.0506971	1	73.784	1	1
002179	-0.0407254	-0.00691787	-0.0508833	-0.0478997	-0.0399924	0.0426466	-0.043709	2018	1.8284	35.0368	10.9615	45.8813	1.00302e+10	5.05591e+08	0.0061715	C	0.297873	0.050407	1	77.5106	1	1
002180	-0.0975652	-0.109234	-0.0451394	-0.0453184	-0.0892469	-0.108554	-0.0973862	2016	3.9542	40.3086	17.0565	37.5347	3.11925e+09	1.26375e+08	-0.05861	C	0.321753	0.0405144	1	77.8781	0	1
002180	0.145888	0.165366	0.154221	0.145875	0.14003	0.119154	0.154235	2018	0.8751	26.5897	-4.5192	79.867	3.55275e+10	1.64074e+09	-0.00139092	C	0.405474	0.0461821	1	74.0511	0	1
002180	0.0850821	0.0598951	0.0901334	0.063341	0.0904428	0.129802	0.111875	2020	0.7806	35.5345	5.3919	74.6428	3.78191e+10	1.4569e+09	-0.0180287	C	0.40359	0.038523	1	61.0773	0	1
002180	-0.0435807	-0.0727616	-0.0151267	-0.0227432	-0.0556022	-0.00844058	-0.0359641	2021	0.9675	32.4217	0.6632	68.1549	3.82264e+10	1.24713e+09	0.0277521	C	0.0885719	0.0326249	1	53.3469	0	1
002182	-0.0200663	0.0300235	-0.0110154	-0.00602972	-0.0116374	0.0587568	-0.025052	2016	0.7694	10.8144	3.5551	62.3715	2.92863e+09	7.06662e+07	0.0469378	C	0.453599	0.0241294	1	16.2381	0	0
002182	-0.0768965	-0.119765	-0.0596968	-0.0855883	-0.0396184	-0.0703757	-0.051005	2017	0.9424	15.0226	8.7934	58.9437	3.48635e+09	1.25152e+08	0.00163432	C	0.40283	0.0358978	1	7.6336	0	0
002182	0.0238946	0.0245646	-0.0206888	0.015909	0.114585	0.148904	-0.0127032	2018	0.9154	12.6576	7.3471	58.2907	3.72168e+09	1.83204e+08	0.0430392	C	0.34681	0.0492262	1	8.2404	0	0
002182	-0.0521755	-0.0785106	-0.0338153	-0.0445025	-0.00952479	-0.0560334	-0.0414883	2019	0.9116	15.2996	12.1366	59.5966	4.52721e+09	1.83638e+08	0.079629	C	0.31385	0.0405631	1	17.3585	0	0
002182	0.00786654	-0.0116865	-0.012542	0.0390687	-0.109016	-0.120048	-0.0437441	2020	1.2148	16.0283	23.2402	47.7581	5.12111e+09	2.19952e+08	-0.126998	C	0.317889	0.04295	1	34.1435	0	0
002182	0.0342842	0.042293	-0.0274082	0.0174947	-0.0429231	-0.0702664	-0.0106187	2021	1.1204	12.8444	6.403	50.3844	5.79049e+09	2.31638e+08	0.051162	C	0.0807483	0.0400032	1	23.9441	0	0
002183	-0.0434527	-0.0351694	-0.0519933	-0.0354967	-0.0683909	-0.096151	-0.0599493	2017	1.0743	6.5784	4.2859	81.6394	42381827443	13560529	0.00183605	O	0.487306	0.000319961	0	41.4548	1	0
002183	0.0136579	0.00621544	-0.0377834	-0.0341281	0.020283	0.0116537	0.0100026	2018	1.0685	6.513	4.4959	81.6934	47262379649	14940586	-0.00566743	O	0.41422	0.00031612	0	42.2171	1	0
002183	-0.07937	-0.111237	0.0483891	-0.0549898	0.0882817	0.0514649	0.0240089	2019	1.0679	6.6233	3.7835	80.1002	43392231949	26908057	-0.00311254	O	0.405214	0.000620112	0	38.785	1	0
002183	0.0116695	-0.00635735	-0.0768705	-0.0655534	-0.00638988	-0.0547867	0.000352398	2021	1.131	5.5404	3.679	80.572	42328425595	15164054	0.00960489	O	0.109638	0.000358248	0	48.128	1	0
002185	-0.0182357	-0.0142027	-0.0213116	-0.0112245	-0.0302407	-0.0215078	-0.0283228	2016	2.9978	20.5227	7.297	25.2166	7.06871e+09	2.47221e+08	0.006759	C	0.382957	0.034974	1	45.2022	0	1
002185	0.00648134	-0.0165446	-0.0100939	-0.0288637	-0.00563613	-0.0598023	0.0252512	2017	1.7331	18.0429	6.4234	28.2894	7.67724e+09	2.89932e+08	0.0178218	C	0.384765	0.0377651	1	41.2562	0	1
002185	0.0205739	0.0464982	0.0170292	0.0118354	-0.0156348	-0.013113	0.0257677	2018	1.3243	17.8965	7.4681	35.9891	9.36644e+09	3.53338e+08	-0.00792996	C	0.324578	0.0377238	1	35.7372	0	1
002185	0.0274425	-0.0541111	-0.00300418	0.013394	-0.0395629	-0.182857	0.0110443	2020	1.188	16.3287	3.3808	38.18	1.6045e+10	4.02112e+08	0.025753	C	0.404558	0.0250616	1	34.9795	0	1
002185	-0.0524231	-0.0309168	-0.0258366	-0.0174971	-0.0650736	-0.045894	-0.0607626	2021	1.2157	21.6799	5.6143	39.7914	1.93091e+10	4.61766e+08	0.0366816	C	0.0763042	0.0239144	1	31.2027	0	1
002186	-0.00178015	-0.0024433	0.00429934	0.000714521	0.00929704	-0.00239975	0.00180467	2016	2.5091	58.2319	10.4355	21.1021	1.86021e+09	286400	0	H	0.737587	0.000153961	0	57.3847	1	0
002186	0.027089	0.0624251	-0.0123222	-0.00911818	0.0238331	0.0474728	0.0238849	2017	2.5313	60.8394	10.1525	22.2546	1.98046e+09	337941	0	H	0.716655	0.000170638	0	57.0482	1	0
002186	0.01173	0.01824	0.00710559	0.0146924	-0.00529067	0.00805393	0.00414321	2018	2.6761	61.8709	9.8581	22.5301	2.06957e+09	564918	0	H	0.62796	0.000272964	0	56.5178	1	0
002186	0.0011909	-0.0100542	-0.0080054	-0.000916568	-0.0197034	-0.0231507	-0.00589793	2019	2.9284	60.0286	5.5378	20.7678	2.02021e+09	695353	-0.0198856	H	0.640083	0.000344198	0	51.6309	1	0
002186	0.0233856	-0.00352152	0.0357695	0.0154552	0.048828	-0.0244921	0.0436999	2020	2.1828	58.4806	3.271	21.1877	1.99832e+09	1082849	-0.148438	H	0.758531	0.000541879	0	48.8465	1	0
002186	0.00173933	0.0242911	0.0650883	-0.0074502	0.0341348	0.0256474	0.0742778	2021	1.5264	-9.2371	-15.3251	27.2657	1.74306e+09	1.52311e+06	0.0575778	H	0.374012	0.000873814	0	45.6	1	0
002189	-0.0121917	-0.0250089	-0.012511	0.000382319	-0.0063125	-0.0217704	-0.0250851	2016	2.0028	14.964	2.3796	32.0136	8.50913e+08	4.18338e+07	0.000840744	C	0.424331	0.0491633	1	50.6693	1	1
002189	-0.112548	0.0172461	-0.156184	-0.125189	-0.107484	0.0181393	-0.143543	2017	1.9484	13.3571	2.1024	31.7918	8.64452e+08	4.10529e+07	0.00251952	C	0.412379	0.0474901	1	50.1985	1	1
002189	-0.000887466	0.0308565	0.0407151	0.0097587	0.0280633	0.0852774	0.0300689	2018	2.1622	16.1749	2.5757	33.751	9.17984e+08	5.20876e+07	0.0416565	C	0.342196	0.0567413	1	56.3764	1	1
002189	-0.0416624	-0.0660979	0.0189211	0.0580602	-0.0830429	-0.192473	-0.0808015	2020	1.5567	17.824	3.5886	56.1398	3.16772e+09	1.67316e+08	0.0139982	C	0.412901	0.0528191	1	53.2075	1	1
002190	-0.0187952	-0.0245945	-0.0116417	-0.00374328	0.00202752	-0.00710132	-0.0266936	2016	2.4074	25.5818	4.1707	40.3575	4.69573e+09	9.36302e+07	0.0084662	C	0.407707	0.0199394	0	56.5283	1	1
002190	-0.0131402	-0.0118309	0.0797408	0.074593	-0.0292964	-0.057623	-0.00799237	2019	1.57	1.4632	-7.4578	48.16	9.30253e+09	1.93232e+08	0.0875009	C	0.407747	0.0207719	1	54.7728	1	1
002190	-0.0195655	-0.0569418	-0.00727948	0.0138113	-0.102195	-0.125444	-0.0406563	2020	1.8235	13.7228	12.6572	20.5277	3.3334e+09	1.07825e+08	-0.156567	C	0.346486	0.0323468	1	54.91	1	1
002190	-0.00936264	0.00161049	-0.0313677	-0.0303273	-0.043239	-0.0755936	-0.010403	2021	1.758	16.3055	4.0831	24.3866	3.54817e+09	4.85893e+07	-0.019131	C	0.0759085	0.0136942	0	55.32	1	1
002191	-0.0042571	0.0164276	0.00149585	0.00227649	0.00392685	0.0089404	-0.00503774	2016	1.9578	45.9082	17.9684	18.5106	5.36532e+09	1.06811e+08	0	C	0.311129	0.0199076	0	47.0841	0	0
002191	-0.0233059	-0.0465094	-0.00414314	0.0054581	-0.00848575	-0.034436	-0.0329071	2017	1.3621	41.3293	12.1884	27.9758	6.68068e+09	1.37315e+08	0.0128143	C	0.336912	0.020554	1	50.9671	0	0
002191	0.0613454	0.0702248	0.0798883	0.056186	0.0934254	0.0944464	0.0850477	2018	2.526	44.111	10.7289	17.6405	8.12378e+09	1.266e+08	0.0176768	C	0.271071	0.0155839	0	54.0001	0	0
002191	0.0630634	0.0649328	0.0656288	0.0732151	0.0564686	0.078964	0.055477	2019	2.312	43.6563	11.6216	17.452	8.20358e+09	1.40313e+08	0.0221034	C	0.260101	0.0171039	0	52.7989	0	0
002191	-0.00145478	-0.0108601	0.0118021	0.0037036	-0.00575957	-0.0137719	0.00664375	2020	2.5203	41.9495	13.3519	16.6151	8.67268e+09	175460586	0.00505487	C	0.311213	0.0202314	0	46.3574	0	0
002191	-0.0018251	0.000613686	0.0391329	0.0398831	-0.00354247	0.00651589	-0.00257532	2021	3.0253	34.7955	11.1289	15.1446	9.00677e+09	2.0302e+08	0.0228603	C	0.056149	0.0225408	1	52.457	0	0
002192	-0.0420428	-0.0324246	-0.0308708	-0.0203969	-0.0614426	-0.0776056	-0.0525168	2016	2.6181	34.7577	3.3337	17.6714	9.29743e+08	8.09803e+06	-0.000972311	C	0.384846	0.00870996	0	32.8113	0	0
002192	0.0172987	-0.0975335	-0.0645974	-0.0543964	0.0277644	0.0486791	0.00709776	2017	4.3522	32.0306	1.4729	13.4035	9.13005e+08	1.15109e+07	-0.00115596	C	0.369175	0.0126077	0	34.2402	0	0
002192	-0.0293708	0.131859	-0.0229358	-0.0416642	-0.0415249	0.116532	-0.0106424	2018	1.6329	41.7605	5.0146	22.2205	1.07794e+09	1.81655e+07	-0.030782	C	0.303617	0.0168521	0	31.6862	0	0
002192	0.00528191	0.0998775	-0.0438834	-0.0152851	-0.0729597	0.0801774	-0.0233163	2021	1.0666	31.733	3.1265	39.6257	1.01699e+09	1.28979e+07	0.0446957	C	0.0772301	0.0126824	0	43.3294	0	0
002193	-0.0170836	0.0264083	-0.0102238	-0.0337551	0.0149357	0.0745222	0.00644774	2016	0.8047	15.9914	3.55	64.2223	1.91645e+09	1.88028e+07	0.0168375	C	0.44913	0.00981125	0	66.1402	0	0
002193	0.00827675	0.00134706	-0.0267313	-0.00143731	-0.0373378	-0.0446823	-0.0170173	2017	1.8675	18.1856	2.8202	43.8528	4.42458e+09	2.27139e+07	0.00332961	C	0.413058	0.00513358	0	61.3513	0	0
002193	-0.0141584	0.0144316	0.0248697	-0.0210161	0.0373942	0.0672525	0.0317274	2018	1.7514	21.1477	2.9637	42.3588	4.58487e+09	3.90339e+07	0.00797556	C	0.343691	0.00851363	0	66.1368	0	0
002193	-0.0756598	-0.0586683	-0.127923	-0.116976	-0.118135	-0.105556	-0.0866063	2019	1.6069	24.7022	4.1002	43.1173	4.79617e+09	4.48239e+07	-0.0102555	C	0.326457	0.00934576	0	60.8538	0	0
002193	-0.100664	-0.104805	-0.0612276	-0.0338883	-0.140279	-0.182796	-0.128003	2020	1.0336	26.2206	2.4432	43.2377	4888767224	4.45901e+07	-0.00847238	C	0.403636	0.00912094	0	60.9837	0	0
002196	-0.0027988	-0.0310173	-0.0347517	-0.0178214	-0.0325468	-0.0852918	-0.0197291	2016	2.3481	18.2263	3.51	18.7528	2.76085e+09	2.43819e+07	0.0288625	C	0.403241	0.00883129	0	12.7418	0	1
002196	-0.0619968	-0.0788783	-0.0630748	-0.0396545	-0.0645688	-0.0892833	-0.0854172	2017	2.194	25.3848	5.2043	19.0106	2.90412e+09	4.63504e+07	0.00916467	C	0.374132	0.0159602	0	8.7488	0	1
002196	-0.00809768	-0.00984123	0.0210232	-0.0120047	0.0183431	0.0283273	0.0249302	2018	1.8379	23.4042	5.1321	24.8243	3.29228e+09	6.16844e+07	-0.0160734	C	0.320022	0.018736	0	13.1602	0	1
002196	-0.0693673	-0.0682274	-0.0297984	-0.00968538	-0.114267	-0.153873	-0.0894803	2019	1.6395	18.6231	-13.4078	31.3447	2.86923e+09	1.00789e+08	0.161061	C	0.407181	0.0351274	1	19.8887	0	1
002196	-0.0217077	0.0489604	-0.0427932	0.00336006	-0.0343886	0.0111746	-0.067861	2020	1.7645	19.0489	1.0768	26.3874	2.87078e+09	1.14098e+08	-0.214879	C	0.401257	0.0397445	1	16.5882	0	1
002196	0.142542	0.146298	0.178596	0.170129	0.167617	0.106888	0.151009	2021	1.2754	10.4772	-23.4512	38.705	2.58521e+09	1.19154e+08	0.255094	C	0.140679	0.0460905	1	19.39	0	1
002197	-0.0187647	-0.0310226	0.00565085	0.00329809	-0.0163824	-0.0370677	-0.0164119	2016	1.5493	31.2171	4.6869	57.7133	2.9423e+09	4.99226e+07	0.00415966	C	0.4172	0.0169672	0	12.584	0	1
002197	0.0352167	0.0124394	0.0346046	0.0188123	0.00567468	-0.0416663	0.0510089	2017	2.1082	23.9532	2.543	41.6065	4.74909e+09	8.96611e+07	1.05283e-08	C	0.405333	0.0188797	0	14.8929	0	1
002197	0.112945	0.0957974	0.0260714	0.137857	0.0131491	0.0106413	0.00115953	2018	1.5798	26.0218	1.1953	47.2115	5.32119e+09	1.00222e+08	0.00121482	C	0.351397	0.0188344	0	9.3374	0	1
002197	-0.0732868	-0.0808724	-0.0217558	0.00799945	-0.11162	-0.176705	-0.103042	2020	1.1754	30.8854	1.2777	59.8295	5.98934e+09	1.09878e+08	-0.00030975	C	0.416006	0.0183457	0	1.5567	0	1
002197	0.212071	0.183441	0.310139	0.207056	0.34183	0.358729	0.315154	2021	1.3746	32.1268	1.3446	62.6754	6.49082e+09	1.10758e+08	0.00349854	C	0.0851702	0.0170638	0	5.39	0	1
002198	0.0239463	0.0155958	0.0299439	0.0236374	0.0211996	-0.00194147	0.0302528	2016	3.517	73.3697	7.7217	11.2879	1.048e+09	1.22295e+07	-0.0103578	C	0.318381	0.0116694	0	1.4225	0	1
002198	-0.00166681	-0.00241834	-0.000100348	0.00033277	-0.00675714	-0.0109301	-0.00209993	2017	4.4027	76.7234	6.3312	10.4054	1.09925e+09	1.12025e+07	-0.0174409	C	0.303462	0.010191	0	12.7429	0	1
002198	-0.0086928	0.00961672	-0.180283	-0.134261	0.0315495	0.0343506	-0.0547145	2019	5.8481	73.1827	4.9503	11.7144	8.89559e+08	1.24075e+07	-0.183585	C	0.243185	0.0139479	0	12.1146	0	1
002198	0.00649055	0.0142521	0.0720908	0.0493508	0.0103308	-0.0285131	0.0292306	2020	2.5942	78.7454	-12.7467	22.5215	8.55938e+08	1.4353e+07	0.168394	C	0.401054	0.0167687	0	11.9782	0	1
002199	-0.102154	-0.0879028	-0.0630188	-0.0382655	-0.150964	-0.137078	-0.126907	2020	3.8693	13.4455	2.6815	17.6223	4.81376e+08	1.20871e+07	-0.0151512	C	0.380353	0.0251095	1	31.59	0	1
002201	0.0193743	0.00969214	-0.0209647	-0.0339017	0.019129	-0.00149795	0.0323114	2016	0.6812	25.8014	3.0173	58.7795	2.13756e+09	2.36512e+07	-0.00487132	C	0.437842	0.0110646	0	49.2573	0	0
002201	-0.0219876	-0.0476806	0.0136374	-0.0264884	-0.000317763	-0.0781499	0.0181381	2017	0.7082	21.8231	2.3175	63.5863	2.42206e+09	2.07899e+07	-0.000197827	C	0.43371	0.00858357	0	50.6119	0	0
002202	0.0397762	0.0582231	-0.0245303	-0.0213968	0.0446308	0.0553064	0.0366426	2016	1.2065	26.5087	7.4718	66.9207	5.25724e+10	1.56159e+09	0.0135503	C	0.416854	0.0297036	1	65.9762	0	1
002202	-0.0386572	-0.0594059	0.00917011	-0.00573335	-0.0361026	-0.00798574	-0.0237537	2017	1.342	29.2638	7.1126	67.8776	6.44372e+10	1.38499e+09	0.0116508	C	0.400638	0.0214936	1	72.6876	0	1
002202	-0.0566025	0.0742779	-0.0723115	-0.08528	-0.0669436	0.0983601	-0.043634	2018	1.1176	30.2394	6.1699	67.7487	7.27878e+10	1.47327e+09	0.0104916	C	0.340778	0.0202407	0	72.8358	0	1
002203	0.0147898	0.0321573	5.96291e-05	-0.00118394	0.0128354	0.0417135	0.0160334	2016	1.1502	5.8769	6.7386	55.1686	9.21973e+09	2.94864e+08	0.0123835	C	0.434184	0.0319819	1	69.7398	0	0
002203	0.0123136	0.00744837	0.0177146	0.0285591	0.00743053	0.00747687	0.00146899	2017	1.0099	7.5845	7.8369	63.5792	1.27643e+10	2.4923e+08	0.0151154	C	0.418462	0.0195256	0	67.4637	0	0
002203	-0.0397533	-0.035141	-0.0655806	-0.0575747	-0.0396825	-0.0543776	-0.0477593	2018	1.1429	5.7342	7.1196	63.8635	1.528e+10	4.06561e+08	0.0138482	C	0.356981	0.0266075	1	72.2035	0	0
002203	-0.0698683	-0.0587338	-0.0475786	-0.0545916	-0.100571	-0.0395546	-0.0628554	2021	1.5195	3.6129	4.1318	60.894	2.61196e+10	6.19124e+08	0.0181642	C	0.0899556	0.0237034	1	57.5021	0	0
002204	-0.0182041	-0.0205418	-0.00562487	-0.00389247	-0.0282703	-0.0324923	-0.0199365	2016	1.3279	17.2934	0.1791	61.8717	1.71276e+10	2.91821e+08	0.000447103	C	0.46059	0.0170381	0	68.7485	1	1
002204	-0.0227895	-0.0352102	-0.0189103	-0.0188057	-0.0388288	-0.0340727	-0.0228941	2017	1.3249	18.5034	0.1774	60.0624	1.63956e+10	3.19261e+08	-0.000249607	C	0.441992	0.0194724	0	68.5181	1	1
002204	-0.0237377	-0.011717	0.00510238	-0.00654341	0.0359818	0.0768186	-0.0120919	2018	1.3863	23.0074	0.7734	56.9883	1.52636e+10	4.3968e+08	-0.000580581	C	0.364019	0.0288058	1	68.7526	1	1
002204	-0.0161206	-0.0095668	-0.0111018	0.00165661	-0.0360363	-0.020807	-0.028879	2019	1.4014	19.8449	0.3356	57.7517	15496830115	3.96803e+08	0.00197506	C	0.359049	0.0256054	1	66.8188	1	1
002204	-0.117869	-0.0863212	-0.0227756	-0.0268777	-0.0873472	-0.084365	-0.113767	2020	1.3567	23.8401	0.4584	60.62	1.67757e+10	5.14558e+08	0.000618316	C	0.427175	0.0306728	1	66.4673	1	1
002204	0.0422993	0.0399639	0.0404324	0.031188	0.0281763	0.0644571	0.0515437	2021	1.3428	23.6707	0.6871	61.4435	1.69397e+10	4.94714e+08	0.00424191	C	0.0892228	0.0292044	1	68.17	1	1
002205	-0.0577606	-0.109408	-0.0292583	-0.0445676	-0.0500753	-0.0949136	-0.0424513	2017	1.0759	23.8925	1.5333	55.0707	2.14508e+09	3.14608e+07	-0.00306683	C	0.426848	0.0146665	0	37.2139	1	0
002205	0.0106126	0.00516753	0.06967	0.0222862	0.0438306	0.0686036	0.0579964	2018	0.8237	21.2179	2.0585	55.395	2.52768e+09	36213000	-0.00282987	C	0.361778	0.0143266	0	37.1784	1	0
002205	-0.00619214	-0.0108632	0.0438756	0.0469094	-0.0116335	-0.0218798	-0.00922588	2019	0.8309	21.6363	1.3162	67.2298	3.27601e+09	35932000	-0.00025821	C	0.362382	0.0109682	0	37.9424	1	0
002205	-0.0251055	-0.0427748	0.116256	0.0745513	0.0528044	0.0137331	0.0165997	2020	0.6257	23.1186	1.6539	71.4503	3.55733e+09	36050100	0.00296312	C	0.434466	0.010134	0	37.0049	1	0
002205	0.181229	0.200428	0.14076	0.123842	0.200822	0.150649	0.198146	2021	0.5694	27.5166	3.1646	72.716	3.80457e+09	36892032	-0.00188983	C	0.0879355	0.00969677	0	32.03	1	0
002206	0.00583353	-0.00551067	0.00277614	-0.0112179	0.0190744	0.0618093	0.0198276	2016	1.0079	22.1006	6.5437	41.5804	3.63795e+09	9.86099e+07	0.0241785	C	0.408701	0.0271059	1	26.0036	0	0
002206	-0.00064974	-0.00200566	0.0167336	0.00948361	0.0101337	0.0169693	0.00660025	2017	1.4838	23.7026	7.9696	33.4701	4.19634e+09	1.01146e+08	0.018238	C	0.376684	0.0241033	1	25.1637	0	0
002206	0.0501303	0.0430204	0.0176224	0.0284979	0.036388	0.0777811	0.0392547	2018	1.307	22.6223	8.6465	34.3895	4.38395e+09	1.23609e+08	0.00715707	C	0.314222	0.0281959	1	20.1733	0	0
002206	0.0106021	-0.00187305	-0.00750619	-0.0161413	-0.0135295	-0.062844	0.0192372	2021	1.0006	20.7171	5.466	50.271	5.87352e+09	1.4768e+08	0.0559125	C	0.079806	0.0251435	1	10.7779	0	0
002207	0.0328853	0.0115113	0.0288239	0.0326903	0.0093404	-0.0280063	0.0290189	2019	0.6378	6.4709	-56.5848	95.3082	4.05204e+08	7.45186e+06	0.952876	B	0.90392	0.0183904	0	30.92	0	0
002209	0.14617	0.105829	0.182062	0.168246	0.140967	0.111806	0.159986	2018	1.1658	26.1217	1.9263	61.7293	1.65736e+09	4.90408e+07	-0.00764965	C	0.36004	0.0295898	1	23.3916	0	1
002209	-0.14177	-0.112974	-0.0173902	-0.0205628	-0.171698	-0.126144	-0.138597	2019	1.2783	26.3865	1.3178	55.8556	1.45771e+09	2.66122e+07	-0.0290497	C	0.34761	0.0182562	0	22.7701	0	1
002209	-0.0761015	-0.112611	-0.0592373	-0.0234418	-0.106337	-0.15329	-0.111897	2020	1.3295	28.3594	-2.0288	57.9473	1.44011e+09	2.62127e+07	0.0385655	C	0.433422	0.0182018	0	21.0952	0	1
002209	-0.00292917	0.0306668	0.0842268	0.0106011	0.0472382	0.0109292	0.0706965	2021	1.3275	25.2224	1.9246	58.331	1.51069e+09	3.03342e+07	-0.0390985	C	0.0856462	0.0200797	0	20.9103	0	1
002210	-0.0291148	-0.0146499	-0.0246678	-0.0166702	-0.0317133	-0.0354539	-0.0371124	2016	1.1511	0.5041	0.2768	88.201	2.05749e+10	1.80288e+07	0.00127354	O	0.539349	0.000876254	0	65.434	0	0
002210	0.0202896	0.0102874	0.064821	0.0526585	0.0611542	0.0363132	0.0324521	2017	1.2543	0.8185	9.756	79.2935	1.96849e+10	3.6413e+07	-0.0603146	O	0.460757	0.00184979	0	58.7726	0	0
002210	0.118529	0.108548	0.0496437	0.0521151	0.0800454	0.0683302	0.116058	2018	1.2272	0.8459	2.1319	79.9787	2.14884e+10	2.01741e+07	-0.0106794	O	0.430157	0.000938838	0	52.7861	0	0
002210	0.0383468	0.0088205	0.0549802	0.0795257	0.00785923	-0.0456783	0.0138013	2020	0.1443	28.2996	-117.046	499.524	2.57746e+09	7.54845e+06	8.05287	O	0.669555	0.00292864	0	68.07	0	0
002210	0.0114798	-0.0201558	0.0452861	0.0120854	0.0421637	-0.0606477	0.0446805	2021	0.9151	22.685	489.064	88.3757	1.11217e+09	8.19481e+06	-7.44084	O	0.0586646	0.00736828	0	58.51	0	0
002211	0.120257	0.118092	0.106394	0.139274	0.157306	0.156221	0.0873769	2017	2.9096	13.6238	1.0636	24.7123	1.06779e+09	2.23909e+07	0.0107337	C	0.406336	0.0209694	1	38.2865	0	0
002211	-0.0483935	-0.0309298	0.0349339	-0.0718173	0.159395	0.147492	0.0583578	2018	2.4976	12.4532	2.1958	30.7516	1.1933e+09	3.00316e+07	-0.00454781	C	0.343617	0.0251669	1	38.2107	0	0
002211	0.00308069	0.000823629	0.0400377	0.0314004	0.0333962	0.0174146	0.011718	2019	2.4037	9.291	0.9159	32.8185	1.1825e+09	3.81553e+07	-0.00793236	C	0.344108	0.0322667	1	39.407	0	0
002211	-0.0447566	-0.00656987	0.0308993	0.0118762	-0.00135595	0.0348722	-0.0257336	2020	2.0502	10.4769	-6.878	34.5214	1.07886e+09	3.77704e+07	0.132544	C	0.456085	0.0350095	1	38.9206	0	0
002211	0.011862	0.000647889	0.0684238	0.0242526	0.0425875	-0.0347456	0.0560331	2021	2.2226	15.3473	6.8786	33.1663	1.13583e+09	2.60435e+07	-0.561435	C	0.0729224	0.022929	1	38.21	0	0
002212	0.1261	0.0999052	0.0861824	0.0734869	0.173183	0.14553	0.138796	2016	3.5868	14.9506	4.3885	43.0142	3.15562e+09	4.53961e+07	0.00625336	C	0.783424	0.0143858	0	1.349	0	1
002212	0.11256	0.113236	0.0458511	0.0377462	0.123533	0.132983	0.120665	2017	1.1658	12.5986	2.4618	38.2184	8.94464e+09	6.3412e+07	0.034914	C	0.794939	0.00708939	0	31.4091	0	1
002212	0.0667583	0.0602647	0.0604101	0.0515728	0.0746062	0.0792366	0.0755956	2018	4.1281	24.76	5.6528	16.523	9.62474e+09	389670717	0.00882523	C	0.621734	0.0404863	1	34.1355	0	1
002213	-0.0385691	-0.0425744	-0.0641925	-0.0467273	-0.0649012	-0.0594725	-0.0560343	2016	2.9349	38.5138	2.5946	20.5242	4.40316e+08	1.33929e+07	-0.00868207	C	0.384844	0.0304165	1	27.8434	0	1
002213	0.0272054	0.011337	0.0205166	0.022574	0.00757871	-0.0202085	0.0251479	2017	3.3589	40.6852	2.0766	18.6846	4.40171e+08	9.78546e+06	0.00453392	C	0.367108	0.022231	1	36.3096	0	1
002213	0.0594844	0.0721038	0.0417968	0.0522196	-0.048076	0.0789702	0.0490616	2018	5.1541	36.8641	2.0404	15.5698	4.32576e+08	8.86187e+06	-0.0046875	C	0.298574	0.0204863	1	25.5592	0	1
002213	-0.174903	-0.144155	-0.0676459	-0.054668	-0.178982	-0.181919	-0.187881	2019	5.8695	29.4293	0.3141	13.8574	4.27958e+08	7.20356e+06	0.00103328	C	0.298231	0.0168324	0	29.028	0	1
002213	-0.0380348	-0.054705	-0.0272769	-0.0130189	-0.0668556	-0.0464778	-0.0522928	2020	4.2805	21.5071	-0.0507	19.0143	4.62557e+08	9.04365e+06	0.013835	C	0.384151	0.0195514	0	27.2805	0	1
002213	-0.13952	-0.117352	-0.100816	-0.101096	-0.163417	-0.129478	-0.13924	2021	3.2411	12.8727	2.1413	20.9841	5.08642e+08	6.9192e+06	0.0118085	C	0.0765263	0.0136033	0	25.57	0	1
002214	-0.000527951	0.00190109	-0.00437573	0.00040522	-0.0134703	-0.00631209	-0.0053089	2016	2.8376	51.038	3.6655	32.5937	1.41871e+09	5.92221e+07	-3.52434e-08	C	0.376172	0.0417438	1	15.2746	0	1
002214	-0.0164717	-0.0387547	-0.000143858	-0.00123619	-0.0299764	-0.0763249	-0.0153793	2017	3.981	48.9466	3.6099	21.7654	1.24967e+09	8.16232e+07	0	C	0.35052	0.0653155	1	4.3377	0	1
002214	0.0258502	0.0451923	0.0165473	0.0233542	0.0331354	0.0701434	0.0190432	2018	3.1967	53.4819	3.2314	30.2099	1.42746e+09	5.11101e+07	0.0073951	C	0.297937	0.0358049	1	3.4931	0	1
002214	-0.0277988	-0.0253257	-0.0324939	-0.0545916	-0.000929814	0.00941321	-0.00570112	2019	3.0996	50.1814	5.0963	28.3899	1.45361e+09	6.29204e+07	0.0585174	C	0.283183	0.0432856	1	5.7016	0	1
002214	-0.0230879	-0.0229458	-0.0848645	-0.031781	-0.138221	-0.184773	-0.0761714	2021	3.7932	61.9927	26.6913	21.7873	1.85351e+09	1.23198e+08	-0.10598	C	0.033897	0.0664672	1	8.3739	0	1
002215	-0.0289192	0.014088	-0.0845156	-0.0665213	-0.0504326	0.0446356	-0.0469134	2018	1.3105	35.1194	9.4477	50.5574	4.54244e+09	8.95737e+07	0.0135833	C	0.309748	0.0197193	0	34.036	0	0
002215	0.0230094	0.0214631	0.0410032	0.0490616	0.0428621	0.026901	0.0149509	2021	1.3007	25.2822	4.2888	50.3637	5.97147e+09	9.90308e+07	0.0209635	C	0.0796222	0.016584	0	15.3638	0	0
002216	0.00529729	0.0288755	0.000359466	0.008743	0.00131759	0.00623171	-0.00308624	2016	1.0748	32.9315	0.0545	50.9265	3.84137e+09	1.29783e+08	0.000454304	C	0.437222	0.0337855	1	34.2451	0	0
002216	-0.0138902	-0.0563552	-0.00977201	-0.0105959	0.00508823	-0.0211722	-0.0130663	2017	1.0836	35.1367	1.6285	53.8707	4.15208e+09	1.45228e+08	0.00903131	C	0.413504	0.0349771	1	30.2486	0	0
002216	-0.0530368	-0.0289476	0.00992655	-0.008601	-0.0660614	-0.103778	-0.0345092	2018	1.1015	33.9246	2.2776	54.072	4.36247e+09	1.17505e+08	0.00742896	C	0.346115	0.0269355	1	33.3779	0	0
002216	0.122425	0.0891737	0.118123	0.134858	0.127203	0.108327	0.10569	2019	1.0539	35.5205	2.8578	55.2601	4.60969e+09	1.66733e+08	0.0210008	C	0.332864	0.0361702	1	37.8878	0	0
002216	0.06437	0.0324041	0.120403	0.1226	0.0361425	-0.0323532	0.0621726	2020	1.0795	35.1734	4.8195	57.816	5.28322e+09	1.49927e+08	0.102031	C	0.392859	0.0283779	1	38.0698	0	0
002217	0.0129999	0.0337255	0.0448643	0.0214209	0.0332662	0.0227988	0.0364433	2016	1.4503	17.9015	5.448	39.5618	9.15465e+09	1.1568e+08	0.0649281	C	0.414488	0.0126362	0	27.5043	1	0
002217	0.0435088	0.0583062	0.154792	0.055621	0.118909	0.117988	0.14268	2017	1.8139	16.9329	8.3237	47.0761	1.69962e+10	3.47024e+08	0.0294893	C	0.389466	0.0204177	1	28.0727	1	0
002217	0.0923574	0.0537932	0.0445311	-0.0359552	0.250936	0.188914	0.172844	2018	1.4581	17.1282	7.85	52.6715	2.12444e+10	4.58001e+08	0.0139103	C	0.333665	0.0215587	1	32.8669	1	0
002217	-0.132641	-0.148094	-0.0950108	-0.089709	-0.145756	-0.192515	-0.137943	2020	1.2372	17.0189	5.717	60.4935	3.4277e+10	8.70964e+08	-0.101076	C	0.408092	0.0254096	1	35.3162	1	0
002217	0.047682	0.0284197	0.0596208	0.0449476	0.042941	-0.0258622	0.0623553	2021	1.1902	7.3124	-9.4451	65.619	3.03723e+10	9.09038e+08	0.105148	C	0.11828	0.0299298	1	34.37	1	0
002218	-0.0100749	-0.0303013	-0.00557696	-0.00130697	-0.00740431	-0.0216631	-0.0143449	2016	1.4111	27.8718	2.2654	38.627	4248471588	5.36671e+07	0.0203457	C	0.419798	0.0126321	0	50.4683	0	1
002218	-0.0100826	-0.0596993	-0.0105907	-0.0232745	-0.0302959	-0.124814	0.00260122	2017	1.8929	26.6873	3.9833	43.7158	4.80388e+09	8.09966e+07	0.00678409	C	0.398117	0.0168607	0	47.0732	0	1
002218	0.0288251	0.0306462	0.0226169	-0.00683116	0.0606155	0.0739037	0.0582732	2018	0.9468	25.1213	4.4964	50.7217	5.75012e+09	8.92596e+07	-0.01055	C	0.342886	0.0155231	0	47.2165	0	1
002218	-0.118966	-0.158398	-0.0655646	-0.0287118	-0.11342	-0.158207	-0.155819	2020	0.9552	30.2966	3.0235	52.7921	6.27302e+09	6.46979e+07	0.0159505	C	0.403934	0.0103137	0	45.8082	0	1
002221	0.279017	0.264496	0.163413	0.131062	0.298298	0.263602	0.311368	2019	1.2092	4.9646	7.8603	68.5607	2.67869e+10	1.24412e+08	0.002013	F	0.719367	0.0046445	0	42.9221	0	0
002222	-0.0377557	-0.0305731	-0.028549	-0.0286725	-0.058363	-0.0727037	-0.0376321	2016	6.5236	51.6359	5.9268	9.5476	6.94156e+08	2.45439e+07	0.0409958	C	0.329101	0.0353579	1	32.1665	1	1
002222	-0.015246	0.049942	0.008827	0.0193164	-0.0043547	0.0786082	-0.0257354	2017	6.1207	54.0913	11.3035	10.0316	7.61769e+08	2.9156e+07	0.101557	C	0.293316	0.0382741	1	42.7322	1	1
002222	0.0148617	0.0314982	0.0170545	-0.00212767	0.0122573	0.0312492	0.0340439	2018	5.0768	59.9256	19.474	11.4426	8.90824e+08	3.84414e+07	0.0306651	C	0.21251	0.0431526	1	34.7493	1	1
002223	-0.00692973	-0.020509	-0.000576182	-0.00288554	-0.0231372	-0.0514083	-0.00462037	2016	2.6137	39.8206	16.4656	27.1255	2.92587e+09	1.51386e+08	0.0498099	C	0.325216	0.0517405	1	43.7706	0	1
002223	0.0148926	-0.000940289	0.0102745	0.0198783	0.012207	-0.0273444	0.00528883	2017	7.2612	38.6918	13.0671	15.0889	5.80743e+09	1.20086e+08	0.0258421	C	0.296577	0.0206779	1	38.2983	0	1
002223	0.0588979	0.0641279	0.0712216	0.0560276	0.053198	0.0532832	0.0740918	2018	4.982	39.663	11.4947	15.9571	6.62861e+09	1.25744e+08	0.0178628	C	0.25924	0.0189699	0	49.7051	0	1
002224	-0.0272153	-0.00749718	-0.0281939	-0.0253577	-0.0531408	-0.0254547	-0.0300516	2016	8.7095	42.6771	18.5373	7.8856	1.58039e+09	3.38746e+07	-0.0078123	C	0.271729	0.0214343	1	1.1704	0	0
002224	-0.0587706	-0.0530383	-0.0397305	-0.0291093	-0.0592131	-0.0653222	-0.0693918	2017	7.3849	43.2043	15.3437	8.5926	1.77186e+09	3.41423e+07	-0.00637266	C	0.278919	0.0192692	0	0.0384	0	0
002224	0.00932577	0.00825868	0.034113	0.00619871	0.0782919	0.05772	0.0372401	2018	4.6871	36.1856	9.5173	12.4712	1.97553e+09	4.13249e+07	2.53097e-08	C	0.269138	0.0209184	1	0.0101	0	0
002224	0.0801052	-0.00270769	0.0646697	0.074801	0.115036	0.0135353	0.0699739	2019	8.0962	32.2649	4.6111	25.8166	2.64201e+09	2.92382e+07	0.0109346	C	0.274437	0.0110667	0	1.2246	0	0
002225	0.00504796	0.0217769	-0.0122842	-0.00486624	-0.00968302	-0.00406139	-0.00237005	2016	1.9259	29.8238	3.3241	48.8975	5.15485e+09	1.23686e+08	-0.00574657	C	0.416792	0.0239941	1	3.146	0	0
002225	0.0476818	0.0468138	0.0693719	0.015489	0.106575	0.13	0.101565	2018	1.7575	29.695	1.9445	48.3155	4.78541e+09	1.35206e+08	0.0452078	C	0.344212	0.0282539	1	2.4377	0	0
002225	0.0302861	0.00431364	0.040971	0.026023	0.038161	-0.0282168	0.0452341	2021	1.4288	26.1475	6.4045	49.1921	6.26293e+09	1.75707e+08	-0.0357883	C	0.0753336	0.0280551	1	5.57	0	0
002226	0.00103206	-0.0199368	-0.013338	-0.0091718	0.00293674	-0.0278581	-0.00313417	2016	1.3599	47.7745	3.0993	22.1288	4.63533e+09	3.55675e+07	0.00500873	C	0.383392	0.00767312	0	56.8423	1	0
002226	-0.0457227	-0.0692872	-0.00501754	-0.0186961	-0.0402837	-0.0603165	-0.0320441	2017	2.4292	46.9031	2.8459	18.7203	5.12057e+09	4.51135e+07	0.0101772	C	0.362679	0.00881025	0	55.5508	1	0
002226	-0.0267716	-0.0443474	-0.0536764	-0.0501272	-0.0681611	-0.0393425	-0.0303208	2018	2.3455	41.1975	3.4953	20.6544	5.12712e+09	3.80002e+07	0.0058101	C	0.305983	0.00741161	0	63.5125	1	0
002226	-0.00586453	-0.0379362	-0.032894	-0.011812	-0.0332271	-0.0674153	-0.0269465	2019	2.1321	41.5797	6.2351	48.2312	1.20412e+10	3.87986e+07	0.0136676	C	0.302588	0.00322215	0	62.9206	1	0
002226	0.121981	0.113132	0.0573752	0.0654796	0.0934985	0.0800534	0.113876	2021	1.9817	38.1768	7.126	43.9652	1.25724e+10	6.31707e+07	0.047981	C	0.0681963	0.00502456	0	66.457	1	0
002227	-0.0312917	-0.0382332	0.00125169	-0.0232376	-0.0162419	-0.0218365	-0.00680245	2016	3.6503	33.6317	0.9677	22.9261	1.00948e+09	4.21012e+07	-0.000406151	C	0.39532	0.041706	1	69.2271	0	1
002227	-0.0118224	-0.0379276	0.0437287	0.0380157	-0.0247677	-0.0476125	-0.00610935	2017	3.9665	33.2117	0.918	20.5041	1000568830	4.30788e+07	0.00413215	C	0.377839	0.0430543	1	66.2005	0	1
002227	0.0203795	0.0356726	0.00979999	0.00128762	0.0190324	0.0567363	0.0288918	2018	2.9643	40.8822	2.049	24.529	1.07059e+09	4.28469e+07	-0.00545503	C	0.311706	0.0400218	1	66.209	0	1
002227	-0.121018	-0.145258	-0.115668	-0.0656306	-0.153442	-0.158628	-0.171056	2020	2.6028	33.3229	1.0503	35.8364	1.27925e+09	3.40732e+07	-0.00438866	C	0.388613	0.0266353	1	64.97	0	1
002227	-0.0807191	-0.0801941	-0.0822834	-0.0746193	-0.0776979	-0.0189671	-0.0883832	2021	2.2566	25.1054	0.6783	38.8155	1.34373e+09	2.97901e+07	-0.0309324	C	0.0810162	0.0221697	1	64.18	0	1
002228	-0.0525181	-0.0388995	-0.0419702	-0.0398202	-0.06605	-0.0553974	-0.0546681	2016	1.5276	19.7218	7.7137	46.0042	2.98319e+09	3.00092e+07	-0.00576926	C	0.405374	0.0100594	0	52.895	0	0
002228	0.034268	0.00204181	0.0212704	0.0231616	0.0518919	0.0257415	0.0323768	2017	1.2813	16.6235	12.9991	62.4875	5.42903e+09	4.06699e+07	0.00663614	C	0.380965	0.0074912	0	50.3151	0	0
002228	0.00814311	0.0559952	-0.0211917	-0.010308	-0.03048	0.0849661	-0.00274063	2018	1.3974	14.3358	6.2738	57.134	6.46186e+09	9.47555e+07	0.0631157	C	0.34673	0.0146638	0	57.7229	0	0
002229	-0.0630125	-0.0580003	-0.0422106	-0.0189952	-0.0186138	-0.101236	-0.0862278	2017	2.7837	30.3629	3.592	24.7145	2.43371e+09	3.21905e+07	-4.10895e-08	C	0.377546	0.0132269	0	8.7141	0	0
002229	-0.0557383	-0.020067	0.00180419	-0.0455016	0.0177349	0.130783	-0.00843248	2018	3.6237	24.0582	1.3871	16.4824	2.10998e+09	2.41953e+07	-0.00344229	C	0.321178	0.0114671	0	5.5563	0	0
002229	-0.0182969	0.0312774	0.00860455	-0.0100449	0.00943352	0.0726503	0.000352505	2019	3.2061	21.5243	0.5693	17.8888	2.06718e+09	2.42266e+07	0.0144433	C	0.320331	0.0117196	0	14.3007	0	0
002229	-0.0559918	-0.0611581	-0.103324	-0.0890945	-0.102054	-0.0965706	-0.0702211	2020	3.9865	26.4609	3.0345	15.4984	2.12346e+09	2.34668e+07	-0.00194304	C	0.363646	0.0110512	0	23.3799	0	0
002229	0.0372947	0.031004	0.0689925	0.0284986	0.0600946	-0.02794	0.0777886	2021	3.7002	24.1708	2.3421	16.9687	2.13835e+09	2.11599e+07	-0.00810126	C	0.0707557	0.00989542	0	31.6145	0	0
002231	-0.00890932	0.0271536	-0.0128762	-0.00660174	-0.0157236	0.0443042	-0.0151837	2016	4.3307	25.183	1.0677	22.0653	8.49458e+08	1.62406e+07	-0.00454937	C	0.398821	0.0191188	0	1.3565	0	1
002231	-0.0649053	-0.0795075	-0.0222492	-0.0132495	-0.0707334	-0.0473672	-0.0739051	2017	4.3225	23.8147	1.0039	22.4911	8.73354e+08	2.2117e+07	0.000287283	C	0.386185	0.0253242	1	33.7721	0	1
002231	0.0448979	0.0578587	0.0112941	0.0186119	0.0535877	0.132759	0.0375801	2018	3.098	17.2821	1.0214	30.9696	9.95679e+08	2.00157e+07	-0.00708682	C	0.341297	0.0201025	0	27.9735	0	1
002231	-0.079176	-0.0672265	0.0246619	0.0434067	-0.09469	-0.107353	-0.0979208	2019	3.2577	12.2324	-14.1924	28.8419	7.7418e+08	1.10319e+07	0.226512	C	0.406189	0.0142498	0	28.1592	0	1
002231	-0.107021	-0.115243	-0.086073	-0.0632353	-0.0999511	-0.130483	-0.129859	2020	3.9615	17.9664	6.4168	23.4825	7.81763e+08	1.21948e+07	-0.255749	C	0.361559	0.0155991	0	22.7601	0	1
002231	0.0803056	0.0817127	0.102296	0.0579812	0.10926	0.0372346	0.12462	2021	2.2835	-7.6552	-22.9086	42.5282	7.49567e+08	1.72143e+07	0.254007	C	0.144364	0.0229656	1	23.42	0	1
002233	0.0316253	0.0212482	0.0160908	0.019397	0.0300422	0.00734494	0.0283191	2016	1.3939	23.3184	9.2787	27.4122	6034951428	4.27687e+06	0.006313	C	0.381395	0.000708684	0	2.5462	0	0
002233	0.05012	0.071989	0.0310161	0.027156	0.0336942	0.0486033	0.0539802	2017	1.6405	26.1022	9.7304	30.4332	6.73379e+09	3.41175e+06	0.0371005	C	0.362908	0.000506661	0	18.5356	0	0
002233	-0.0604125	-0.109172	0.0129952	-0.0285003	-0.0102394	-0.0692272	-0.018917	2018	3.2299	29.5177	11.6288	16.3825	9.79224e+09	3.26094e+06	0.103078	C	0.275388	0.000333013	0	18.5337	0	0
002234	-0.242472	-0.246766	-0.0854426	-0.0913889	-0.262594	-0.293014	-0.236526	2019	0.6845	34.311	18.3705	57.2745	2.6243e+09	2.88013e+06	0.474163	A	0.22555	0.00109748	0	4.1129	0	0
002234	0.00844969	-0.0232679	0.0250312	0.0231508	-0.0105861	-0.134634	0.0103301	2020	3.9591	59.6764	55.9157	15.8251	3.26123e+09	6.74045e+06	-0.472206	A	0.179972	0.00206684	0	1.3511	0	0
002235	-0.00971317	-0.0174942	-0.0174378	0.00191766	-0.0631287	-0.0585799	-0.0290687	2016	0.8835	24.1345	4.1093	39.4491	6.47466e+08	5.68107e+06	0.0294121	C	0.79116	0.00877431	0	18.2622	0	0
002235	-0.0418122	-0.0556211	-0.0321976	-0.0365451	-0.0474077	-0.0474703	-0.0374647	2017	4.2358	30.8479	1.2455	10.8588	2.67841e+09	3.62488e+06	0.0339158	C	0.724514	0.00135337	0	15.0099	0	0
002235	-0.169494	-0.0427896	-0.186433	-0.18142	-0.22374	-0.155402	-0.174507	2019	3.8852	25.8309	3.038	13.3007	2.52186e+09	2.70303e+07	-0.0220176	C	0.621608	0.0107184	0	0.9585	0	0
002235	-0.089855	-0.123585	-0.0553879	-0.0142724	-0.14627	-0.209308	-0.13097	2020	3.1532	32.0314	1.3141	17.7056	2.25556e+09	2.21346e+07	-0.226798	C	0.727794	0.00981334	0	0.0007	0	0
002235	-0.196021	-0.222489	0.101235	0.00205226	0.105014	0.124212	-0.0968377	2021	3.1792	22.8447	-31.9759	23.2169	1.61577e+09	1.43329e+07	0.403847	C	0.355964	0.00887065	0		0	0
002236	-0.05436	-0.0287714	-0.08805	-0.0654336	-0.0875815	-0.0620538	-0.0769764	2016	2.0806	37.2213	15.9016	42.9182	1.15035e+10	9.55056e+08	0.0357884	C	0.343354	0.0830233	1	15.4289	0	1
002236	0.0747906	0.104239	0.0276094	0.0568409	0.0632644	0.123726	0.0455591	2017	1.933	37.7052	14.8779	45.1675	1.53664e+10	1.42486e+09	0.0356336	C	0.336323	0.0927256	1	24.3823	0	1
002236	0.0210396	0.137986	-0.0289897	-0.000710694	-0.0917695	0.0597693	-0.00723936	2018	1.7704	38.2339	14.5001	50.3446	2.13335e+10	1.78889e+09	0.00836265	C	0.283481	0.0838536	1	14.1229	0	1
002236	0.00194329	0.0255112	0.0283643	0.00440339	0.0325409	0.0554259	0.0259042	2019	1.6933	37.1614	11.6329	51.0324	2.63506e+10	2.28387e+09	0.021598	C	0.287749	0.0866725	1	19.1607	0	1
002237	-0.000278444	0.113664	0.00328317	-0.00916928	-0.00401975	0.110943	0.012174	2016	1.1529	6.1559	3.8215	68.8583	1.17884e+10	4.51381e+08	0.00229954	C	0.459929	0.0382901	1	40.8373	1	0
002237	-0.00924301	-0.0320515	-0.0341826	-0.0148784	-0.0238275	-0.0429161	-0.0285472	2017	0.9894	6.7806	3.6134	71.1783	1.3285e+10	5.06619e+08	0.0130085	C	0.447272	0.0381346	1	45.3132	1	0
002237	0.088925	0.0758814	0.0750236	0.0618949	-0.067802	-0.0524957	0.102054	2018	0.9763	7.2446	5.4319	67.3905	1.29303e+10	6.8237e+08	0.00139578	C	0.366829	0.0527728	1	40.6051	1	0
002238	0.0427611	0.0986676	0.00221689	0.0126763	0.0465937	0.0978839	0.0323018	2016	2.0161	33.9128	7.8528	26.9948	3.58034e+09	6.67129e+07	0.0114053	R	0.729471	0.0186331	0	77.8308	1	0
002238	0.141762	0.0963797	0.0091158	0.0103953	0.122762	0.0778204	0.140483	2017	1.903	37.2651	7.5703	26.6338	3.78243e+09	6.81292e+07	-0.0120016	R	0.707225	0.018012	0	75.3363	1	0
002238	0.0469381	0.0415212	0.00888568	0.0126855	0.0432123	0.0608504	0.0431383	2018	1.7978	37.7753	5.8391	27.1907	3.88262e+09	6.25606e+07	-0.00910113	R	0.631003	0.016113	0	75.0233	1	0
002239	-0.0947369	-0.119727	-0.0379256	-0.0323178	-0.124757	-0.126292	-0.100345	2016	1.4341	25.2944	7.4004	42.6269	6.69505e+09	8.00977e+07	0.0271417	C	0.399287	0.0119637	0	64.8972	0	0
002239	-0.0688235	-0.0789163	-0.0378104	-0.0429151	-0.086351	-0.0858723	-0.0637188	2017	1.4916	23.5755	7.5133	41.283	8.33751e+09	1.10629e+08	-0.00312711	C	0.38449	0.0132689	0	58.3901	0	0
002239	0.00965637	0.036038	0.0179608	-0.0028799	0.075022	0.0513022	0.0304971	2018	1.4829	21.4843	4.9681	40.0609	8.66057e+09	1.96387e+08	0.0127127	C	0.334222	0.022676	1	54.3434	0	0
002239	0.20335	0.400114	-0.0195479	0.00666448	0.157614	0.319561	0.177138	2019	1.5796	19.0418	1.321	37.9738	8.35875e+09	2.27942e+08	0.00749727	C	0.340994	0.0272698	1	49.2404	0	0
002239	-0.162871	-0.205957	-0.149981	-0.126219	-0.174382	-0.298924	-0.186634	2020	1.3311	16.9009	1.0957	35.3013	8.19168e+09	2.57515e+08	-0.0445565	C	0.41254	0.0314362	1	29.6094	0	0
002239	0.0225127	0.0832614	0.0206167	0.0143137	0.0256696	0.0652349	0.0288158	2021	1.2482	13.8542	-4.2898	40.9157	8.40864e+09	2.03588e+08	0.0271965	C	0.0970102	0.0242117	1	26.78	0	0
002240	-0.048046	-0.00677983	-0.0352719	-0.0265721	0.0103981	-0.0295376	-0.0567459	2021	1.3839	4.151	1.7166	30.914	4.80911e+09	2.98745e+07	0.176296	C	0.0865466	0.00621207	0	40.7707	0	0
002241	-0.0357039	-0.0307973	-0.0176108	-0.0199153	0.012382	0.00893415	-0.0333994	2016	1.804	24.8966	9.2962	50.6598	1.92479e+10	9.72835e+08	0.0162503	C	0.393863	0.0505423	1	39.6182	0	1
002241	0.0244133	0.0271693	-0.0207302	-0.0258631	0.0443606	0.0704855	0.0295463	2017	1.2823	22.3911	10.2079	52.6519	2.29121e+10	1.33884e+09	0.0252279	C	0.381808	0.0584336	1	38.7403	0	1
002241	0.034271	0.0812364	0.0249452	0.0286308	-5.41199e-05	0.0881404	0.0305854	2018	1.2661	22.0057	10.9491	43.8572	2.65706e+10	1.69651e+09	-0.0281789	C	0.310968	0.063849	1	37.5656	0	1
002241	0.054849	0.0990914	-0.00504154	0.0452983	0.00662272	0.0540015	0.00450907	2019	1.0273	18.815	4.2726	48.9291	2.97425e+10	1.89229e+09	0.0131285	C	0.338021	0.0636225	1	43.0229	0	1
002241	0.0544676	0.0276287	-0.00441739	-0.0469594	0.12839	0.0838825	0.0970097	2021	1.2372	16.0348	8.2586	59.8238	4.91178e+10	3.5328e+09	0.0313109	C	0.0785999	0.071925	1	38.301	0	1
002242	-0.0353884	-0.0286197	-0.02435	-0.0243018	-0.0288753	-0.0209931	-0.0354365	2016	1.7451	31.8869	14.4494	42.9839	5.8906e+09	2.08054e+08	0.0105259	C	0.357066	0.0353198	1	75.5181	0	1
002242	-0.0565916	-0.050727	-0.040286	-0.045647	-0.031983	-0.0171211	-0.0512305	2017	1.8405	32.6988	14.82	37.1685	5.59256e+09	2.17528e+08	-8.94044e-09	C	0.336505	0.0388959	1	75.4742	0	1
002242	0.0138894	-0.00302442	0.0131696	0.00419638	0.0202906	0.0147234	0.0228626	2018	2.0378	33.0077	14.8047	33.052	5.35075e+09	2.66583e+08	0	C	0.275186	0.0498216	1	80.0199	0	1
002243	-0.0276278	-0.0645775	0.00105032	-0.0363525	0.0254077	-0.0232521	0.0097751	2016	2.7173	16.9978	1.1019	14.9834	1.75663e+09	4.52958e+07	0.0104545	C	0.411688	0.0257856	1	66.2677	1	0
002243	-0.0353698	-0.028792	-0.00885576	0.0184922	-0.0552335	-0.110494	-0.0627178	2017	2.9715	19.832	2.3958	15.697	1.80988e+09	5.26132e+07	0.0108966	C	0.386477	0.02907	1	59.6917	1	0
002243	0.0551284	0.0794061	-0.00266454	0.00612785	0.115855	0.083444	0.046336	2018	2.7628	21.8722	3.3321	18.3916	1.91064e+09	5.78274e+07	0.0197613	C	0.320356	0.030266	1	58.0259	1	0
002243	-0.169081	-0.14809	-0.0163128	-0.00788812	-0.174936	-0.181977	-0.177505	2019	2.8375	22.7565	5.052	18.2428	1.98721e+09	7.2732e+07	0.2191	C	0.302033	0.0366	1	85.4638	1	0
002243	-0.0742111	-0.161835	-0.0784154	-0.0737883	-0.132676	-0.195104	-0.0788382	2020	2.5685	36.8374	12.636	33.1486	8.6268e+09	9.24923e+07	0.00157112	C	0.329249	0.0107215	0	81.8507	1	0
002243	-0.0910819	-0.0387455	-0.062558	-0.0506353	-0.16681	-0.167121	-0.103005	2021	2.7796	36.0405	7.4897	34.2538	1.05658e+10	1.06146e+08	0.00490345	C	0.0648645	0.0100462	0	79.4547	1	0
002245	-0.00390636	-0.0170746	-0.027506	-0.00565057	-0.0213816	-0.0572556	-0.0257618	2016	5.287	20.6703	13.9436	23.0669	2.4878e+09	4.39206e+07	0	O	0.824961	0.0176544	0	48.7315	0	0
002245	0.0566309	0.0717147	0.0736195	0.0766973	0.0743377	0.0818888	0.0535531	2017	1.8874	21.3347	9.0727	46.355	5.02682e+09	4.96167e+07	0.0347692	O	0.892002	0.00987039	0	45.4949	0	0
002245	0.0177918	0.0281696	-0.0279784	-0.000953927	-0.0126301	0.0352101	-0.00923268	2018	1.6752	24.0125	12.3664	44.3052	6.51852e+09	1.04001e+08	-0.0135925	O	0.767115	0.0159547	0	39.7302	0	0
002245	0.11312	0.158582	0.135828	0.0701797	0.0903952	0.0759317	0.178768	2020	1.226	12.6599	3.5003	57.4614	6.91012e+09	145629992	0.0227765	O	0.954034	0.0210749	1	29.784	0	0
002245	-0.0515728	-0.0795432	0.0394862	-0.00875988	-0.00608374	-0.097623	-0.00332664	2021	1.1569	16.1373	6.3301	52.7012	7164401083	1.57389e+08	0.0547217	O	0.327608	0.0219682	1	36.8923	0	0
002246	-0.0298258	-0.0236565	-0.0213807	-0.00604897	-0.059432	0.0183187	-0.0451575	2016	2.5101	18.1898	4.1045	24.6862	1.59117e+09	4.4833e+07	0.018964	C	0.403645	0.0281761	1	53.142	1	0
002246	-0.0505211	-0.0484785	-0.0121101	0.0166601	-0.0683614	-0.110797	-0.0792912	2017	2.8957	26.6082	6.2191	22.5674	1.6486e+09	4.63431e+07	-0.0208995	C	0.366528	0.0281105	1	56.9604	1	0
002246	0.0229475	0.0321572	-0.0258029	0.000803856	0.00826953	0.0388545	-0.00365921	2018	2.3546	23.6341	4.8696	28.3309	3.48089e+09	7.17669e+07	0.00779112	C	0.320487	0.0206174	1	65.5586	1	0
002247	0.0134652	-0.012712	0.0173656	0.0123492	0.0112561	0.0260336	0.0184817	2016	4.027	23.9215	7.6361	19.0341	1.3338e+09	1.93567e+07	0.228359	C	0.720779	0.0145125	0	28.7092	0	0
002247	-0.0198565	-0.0101312	-0.00241241	0.00750051	-0.0324383	-0.00952355	-0.0297694	2017	3.4407	27.2586	8.6032	7.8169	4.83432e+09	3.54752e+07	0.0469997	C	0.683709	0.0073382	0	27.6726	0	0
002247	-0.0215197	0.0733746	-0.0540183	-0.061233	-0.0113631	0.0806729	-0.0143051	2018	2.0518	22.1569	6.3409	17.1115	5.60489e+09	3.0725e+07	-0.0212532	C	0.637062	0.00548182	0	27.1736	0	0
002247	-0.169131	-0.0778649	-0.179849	-0.164012	-0.185594	-0.116596	-0.184967	2019	1.6746	10.455	-70.8271	44.0053	2.83846e+09	4.91234e+07	0.536216	C	0.917628	0.0173064	0	24.1522	0	0
002247	0.0407221	0.13682	0.0780791	0.0605846	0.0456211	0.163987	0.0582166	2020	0.8803	6.7354	-53.3438	74.5269	1.71627e+09	5.56117e+07	1.01576	C	1.07518	0.0324026	1	17.3897	0	0
002247	0.0448198	0.0497053	0.0714756	0.0565083	0.042857	-0.00947872	0.0597872	2021	1.6782	25.5439	13.3674	40.3403	1.01808e+09	4.08297e+07	-0.0793518	C	0.200845	0.0401047	1	20.3614	0	0
002248	-0.0605535	-0.0648738	-0.0557613	-0.0536954	-0.105389	-0.094914	-0.0626194	2017	0.5987	-18.2774	-11.3308	64.7406	1.87289e+09	9.64856e+06	0.00426757	C	0.538721	0.0051517	0	23.88	0	1
002248	-0.0940138	-0.102898	-0.0493942	-0.0362439	-0.12017	-0.134801	-0.107164	2019	0.5584	-23.5928	-50.0446	90.7898	7.71963e+08	7.94841e+06	0.783711	C	0.575961	0.0102964	0	22.5705	0	1
002248	-0.0811839	-0.116771	-0.0616093	-0.039723	-0.150253	-0.228189	-0.10307	2020	0.8368	6.7418	3.6548	85.8443	6.03104e+08	7.22979e+06	-0.201683	C	0.45146	0.0119876	0	20.43	0	1
002248	0.0508172	0.0551412	0.0795554	0.0509161	0.053629	0.00944431	0.0794565	2021	0.9583	14.6132	-16.5821	90.3714	5.1903e+08	9.96202e+06	0.187792	C	0.141075	0.0191935	0	17.92	0	1
002249	0.000546711	-0.0167901	0.0156699	0.0157666	0.00254336	-0.0156919	0.000449963	2016	1.324	21.8351	6.3559	49.405	7.60596e+09	2.39759e+08	0.0201853	C	0.413777	0.0315226	1	21.2129	0	1
002249	-0.0661121	-0.0599957	-0.0447047	-0.0445252	-0.0474856	-0.0707036	-0.0662915	2017	1.4124	23.6668	6.1043	38.7147	1.45123e+10	2.884e+08	-0.00175489	C	0.389946	0.0198728	0	21.3973	0	1
002249	-0.0116335	-0.00808842	-0.0346922	-0.00617029	0.0246502	0.0270707	-0.0401554	2018	1.4807	20.2808	3.7906	43.3955	1.70679e+10	3.93271e+08	-0.00489517	C	0.342896	0.0230416	1	19.8376	0	1
002250	-0.0448024	-0.0280209	-0.0173962	-0.0262467	-0.0425405	-0.0365621	-0.0359519	2016	1.6466	37.2432	12.5001	34.0985	6.34516e+09	1.70519e+08	-0.0351962	C	0.355538	0.0268739	1	26.7263	0	0
002250	0.0157673	0.00155858	0.0186081	0.0201969	0.000796989	-0.00598983	0.0141785	2017	2.2502	33.3859	5.8092	26.7792	6.00107e+09	1.61104e+08	-0.00659512	C	0.368411	0.0268459	1	18.0546	0	0
002250	0.0454576	0.0758071	0.0163025	0.0112328	0.12075	0.206838	0.0505273	2018	2.3945	31.2857	4.2178	34.8399	8.65258e+09	1.99924e+08	-0.0151252	C	0.320359	0.0231057	1	18.0471	0	0
002250	-0.0721591	-0.0670967	-0.154898	-0.154689	-0.0502453	-0.0428178	-0.0723678	2019	1.2829	27.636	1.8083	33.6126	8.62438e+09	1.94266e+08	0.0142003	C	0.329551	0.0225252	1	19.9992	0	0
002250	0.0172084	0.00471346	0.00389668	-0.00191287	-0.00696197	-0.0673204	0.023018	2021	1.2803	36.0875	2.7314	41.6992	1.04084e+10	2.62761e+08	0.0172906	C	0.0764847	0.0252451	1	12.063	0	0
002251	-0.00446465	0.0319247	-0.0365208	0.00117524	-0.0340306	0.00423867	-0.0421607	2016	0.7224	21.9241	3.0545	59.2982	1.22794e+10	5.4425e+07	-0.000870655	F	0.854542	0.00443223	0	50.3428	0	0
002251	-0.0857348	-0.0672048	-0.052938	-0.0496723	-0.092688	-0.0933938	-0.0890005	2017	0.7675	21.419	2.1776	55.9716	1.45468e+10	3.48759e+07	0.00136839	F	0.836239	0.0023975	0	51.702	0	0
002251	0.0216592	0.03527	0.0255296	0.0297642	0.045716	0.0777944	0.0174246	2018	0.6647	21.5198	2.0788	59.5361	1.60195e+10	3.45493e+07	0.00137133	F	0.746212	0.00215671	0	57.4512	0	0
002252	-0.0160098	-0.0230659	-0.00980169	-0.00965646	-0.0179268	-0.0276621	-0.016155	2016	19.4627	61.3818	16.5949	7.3005	1.1556e+10	1.01012e+08	0	C	0.243319	0.00874107	0	83.1831	0	1
002252	-0.0108477	-0.00815952	-0.00124411	-0.00504578	-0.0135922	-0.00607156	-0.00704608	2017	6.9695	63.744	15.6889	11.3061	1.32256e+10	7.67119e+07	0	C	0.264294	0.00580025	0	80.4726	0	1
002252	0.189907	0.236559	0.0411853	0.0640426	0.243647	0.277451	0.16705	2019	9.2144	66.739	-13.2917	4.3485	1.13873e+10	9.6183e+07	0.1913	C	0.301649	0.00844648	0	74.3566	0	1
002252	0.00817319	0.0415786	0.0104326	0.0419124	-0.0388524	-0.0346656	-0.0233066	2020	14.6443	64.1532	6.1085	3.0536	1.18531e+10	102437381	0.0641075	C	0.263421	0.00864228	0	72.9082	0	1
002254	0.011487	-0.000728723	-0.00649947	0.00391876	-0.00590924	-0.0238563	0.00106881	2016	3.2414	19.1305	5.1226	17.6163	2.55772e+09	6.49252e+07	-0.0157116	C	0.38818	0.025384	1	38.6675	1	0
002254	-0.0158602	-0.0154034	-0.014315	-0.0109119	-0.0156532	-0.0268235	-0.0192634	2017	3.9421	15.1643	2.8128	16.8818	2.59861e+09	5.4538e+07	0.0042953	C	0.384306	0.0209874	1	41.4648	1	0
002254	-0.0520596	-0.0610523	0.0170567	-0.0205219	-0.0134453	-0.0012597	-0.014481	2018	4.2806	16.3182	4.5211	16.4134	2.619e+09	5.22518e+07	0.0247927	C	0.31102	0.019951	0	40.6656	1	0
002254	-0.0319214	-0.0430655	-0.0447815	-0.0612184	-0.0185609	-0.000555345	-0.0154845	2021	2.414	23.2397	6.4581	37.3352	6.23357e+09	1.1651e+08	0.110583	C	0.0716314	0.0186907	0	51.5195	1	0
002255	0.00689606	-0.0174263	-0.00893228	-0.00241344	0.00692396	-0.0190436	0.000377224	2016	1.8258	19.2165	3.592	35.8462	3.6624e+09	4.81614e+07	0	C	0.417535	0.0131503	0	4.5185	0	1
002255	0.0798173	0.0198968	0.0567452	0.0648777	0.0682133	-0.0197156	0.0716848	2017	1.97	27.2976	2.9286	33.9084	3.69034e+09	4.97013e+07	0.00714661	C	0.395199	0.013468	0	7.2583	0	1
002255	-0.00338213	-0.0104148	-0.0159317	-0.0186468	0.00873478	-0.0200521	-0.000667059	2018	1.3881	24.163	2.451	48.6502	6.68945e+09	7.18864e+07	0.010887	C	0.349387	0.0107462	0	13.2573	0	1
002255	-0.011798	0.0158115	-0.0148579	-0.00301559	-0.0639662	-0.0390189	-0.0236403	2021	1.5139	29.342	18.1971	42.8315	5.03185e+09	1.1831e+08	-0.0715402	C	0.0559992	0.0235123	1	11.41	0	1
002256	0.0321267	-0.0134267	0.0206	0.00645456	0.0147528	-0.0308301	0.0462722	2016	0.5207	36.4129	5.352	67.7622	1.86249e+09	2.1875e+07	0.0343816	C	0.690353	0.011745	0	33.7318	0	0
002256	0.152036	0.0989543	0.154006	0.184083	0.0727358	0.00990259	0.121958	2017	1.3963	35.3237	5.9678	33.0931	3.34949e+09	1.818e+07	0.0051919	C	0.62915	0.00542768	0	37.6721	0	0
002256	0.0280384	0.079667	-0.0350142	0.00376253	0.0497977	0.106239	-0.0107384	2018	0.9021	35.7897	4.8032	40.0428	3.8453e+09	1.53243e+07	-0.00599112	C	0.562217	0.00398519	0	31.0913	0	0
002256	-0.0850153	-0.216869	-0.0596998	-0.0507294	-0.134631	-0.295658	-0.0939857	2019	0.7047	37.1964	-2.7054	37.0476	3.08552e+09	1.35135e+07	-0.0107268	C	0.591267	0.00437964	0	27.7296	0	0
002256	0.0938476	0.133655	0.151636	0.0979485	0.14989	0.192125	0.147535	2020	1.5896	37.9021	-5.3274	39.6216	2.7172e+09	1.09754e+07	0.127633	C	0.693961	0.00403924	0	21.18	0	0
002256	-0.0924355	-0.0528566	-0.200209	-0.121915	-0.0595883	-0.0807283	-0.170729	2021	0.6841	33.8506	7.3962	38.8835	2.77318e+09	1.24623e+07	-0.205772	C	0.169183	0.00449388	0	9.81	0	0
002258	-0.0492698	-0.00266806	-0.0420765	-0.0257563	-0.0523153	-0.0372573	-0.06559	2016	1.3568	24.1265	8.241	39.3174	2.55668e+09	6.00585e+07	0.0135384	C	0.394374	0.0234908	1	71.7659	1	0
002258	0.0327528	0.0340461	0.0415541	0.0384184	0.0857326	0.0763803	0.0358885	2017	1.8837	24.2245	9.4564	26.3237	3.11644e+09	7.0559e+07	0.0367699	C	0.36184	0.0226409	1	66.4061	1	0
002258	-0.0228795	0.0323079	-0.0685929	-0.0564337	-0.104826	0.0640732	-0.0350387	2018	1.4111	28.7388	13.638	38.275	4.51453e+09	1.10444e+08	0.0489712	C	0.289622	0.0244642	1	64.5905	1	0
002258	0.0347873	0.0394442	0.0180654	0.0127981	0.0326639	-0.00494625	0.0400546	2019	1.482	33.0667	14.1783	43.9243	6.57284e+09	1.65465e+08	-0.039559	C	0.277671	0.0251741	1	65.1494	1	0
002258	-0.00907812	-0.0379572	0.0286955	0.0171881	-0.019349	-0.106571	0.0024292	2020	1.3027	25.8631	7.2658	46.8263	7.58656e+09	2.21222e+08	0.0369111	C	0.381147	0.0291598	1	65.604	1	0
002258	-0.0231792	0.0302996	0.0101885	0.0238601	-0.0240984	0.0365335	-0.0368508	2021	1.3851	28.9549	10.7037	44.3552	8.46321e+09	1.98978e+08	0.0505472	C	0.0668613	0.023511	1	53.3237	1	0
002262	-0.0322326	-0.0278465	-0.00953117	-0.0143103	-0.0408598	-0.042289	-0.0274535	2016	2.4586	41.8838	13.9701	28.3663	2.55092e+09	7.28162e+07	0.0227871	F	0.336109	0.028545	1	49.1356	0	0
002262	0.0583993	0.0306329	0.0386734	0.043651	0.0700128	0.0160882	0.0534217	2017	2.4726	46.0909	12.8911	28.6052	2.97489e+09	8.30662e+07	0.0364407	F	0.323852	0.0279224	1	45.0035	0	0
002262	-0.0217318	-0.0363703	0.118161	0.0280619	0.0821118	-0.00784273	0.068367	2018	3.0427	47.9671	13.9642	25.4498	3.30157e+09	1.16153e+08	0.0298828	F	0.257379	0.0351812	1	44.9536	0	0
002262	0.0116865	0.000746579	0.0354407	0.00278392	0.0334801	0.00522305	0.0443432	2019	2.96	56.1451	16.1441	26.6657	4.03017e+09	1.72025e+08	0.0325545	F	0.235667	0.0426844	1	41.5153	0	0
002263	-0.122417	-0.119331	-0.0499044	-0.031832	-0.143342	-0.155544	-0.140489	2019	1.2678	9.2591	1.8251	43.5156	3.8381e+09	1.75535e+07	0.00323399	C	0.35338	0.00457347	0	28.75	1	0
002263	0.0020018	-0.0865061	0.0421258	0.00829332	-0.0957917	-0.33636	0.0358343	2020	3.7591	12.7068	2.9005	11.1518	2.50779e+09	9790198	0.0397964	C	0.376124	0.00390391	0	29.22	1	0
002264	0.0202341	0.0096868	0.033544	0.0273004	0.0179685	-0.0642216	0.0264777	2021	1.165	23.9721	5.7133	71.8662	3.55838e+09	3.1899e+06	-0.0459272	F	0.263121	0.000896449	0	46.19	0	0
002265	-0.044099	-0.120132	-0.0349757	-0.0388029	-0.0584639	-0.131329	-0.0402718	2017	1.8661	13.4394	1.2829	37.1283	7.88869e+08	2.07199e+07	0.0180479	C	0.420946	0.0262654	1	65.7229	1	1
002265	-0.0809844	-0.129198	-0.0593735	-0.0218623	-0.0570173	-0.160016	-0.118496	2020	1.557	15.4861	1.0085	35.4393	1.45546e+09	2.91256e+07	-0.0464732	C	0.413195	0.0200112	0	65.0775	1	1
002265	0.0362403	0.0835319	0.0499789	0.0290387	-0.0478186	0.00987318	0.0571805	2021	1.2219	10.3343	-4.088	34.9578	1.3451e+09	3.25038e+07	0.0481514	C	0.0964111	0.0241645	1	60.5123	1	1
002266	-0.0335731	-0.0555559	-0.0385409	-0.0239533	-0.00212632	-0.0434804	-0.0481607	2016	1.5427	22.204	2.9524	39.7482	5.21229e+09	57446293	0.000340292	C	0.467409	0.0110213	0	5.7863	0	1
002266	-0.0193046	-0.0357404	-0.011602	-0.0171442	-0.0236923	-0.0427759	-0.0137623	2017	0.9528	26.3361	2.9934	48.1028	6.72498e+09	4.55244e+07	0.0047825	C	0.456861	0.00676945	0	3.8159	0	1
002266	-0.0627679	-0.0370048	0.0018816	-0.0242848	-0.0197867	0.0205834	-0.0366016	2018	0.9651	20.5173	2.6586	48.0939	7.74737e+09	3.13001e+07	0.00446793	C	0.394809	0.00404009	0	4.2339	0	1
002266	-0.00979896	0.00583441	0.0270717	0.00535411	0.0338707	0.0107947	0.0119187	2020	0.8297	18.9466	3.7958	39.8665	7.64743e+09	5.02501e+07	0.0990636	C	0.447134	0.00657085	0	45.7163	0	1
002266	0.0465817	0.0122065	0.0385618	0.0351122	0.046808	-0.0307546	0.0500313	2021	1.0349	27.8291	15.0523	52.3764	1.87156e+10	3.30132e+08	0.0514558	C	0.0760566	0.0176394	0	43.2378	0	1
002267	-0.0321704	-0.0257929	-0.038491	-0.0290012	-0.03375	-0.035622	-0.0416602	2016	0.7238	15.2142	9.0422	49.4487	1.01005e+10	8.74008e+06	-0.00290219	D	0.675731	0.000865309	0	72.9792	1	0
002267	-0.0278825	-0.0191674	-0.0136694	-0.0171542	-0.0252033	-0.0151676	-0.0243977	2017	0.5132	12.1062	7.2134	47.2902	1.03433e+10	1.08152e+07	-0.00368743	D	0.672031	0.00104563	0	70.6958	1	0
002267	0.0251211	0.0707793	0.0338189	0.0142556	0.0405447	0.0893335	0.0446844	2018	0.4855	10.1279	5.7801	46.9142	1.07756e+10	9.94195e+06	0.0045871	D	0.597603	0.000922639	0	73.1766	1	0
002269	-0.161349	-0.162316	-0.135601	-0.123744	-0.178427	-0.214203	-0.173205	2020	0.9171	38.2043	-10.9435	68.0169	6377798596	108913317	0.0196734	F	0.480974	0.0170769	0	64.38	0	0
002269	0.0266616	0.028079	0.090729	0.0244591	0.0448179	-0.00370443	0.0929315	2021	0.759	34.5492	-12.8408	77.7248	5.29853e+09	6.85556e+07	0.0904723	F	0.118396	0.0129386	0	54.19	0	0
002270	-0.0120527	0.0166356	-0.0116982	-0.0107748	-0.0130226	0.0344923	-0.0129761	2016	4.6089	64.4899	17.2341	17.3641	2.03252e+09	2.59456e+07	0.0131348	C	0.284138	0.0127652	0	59.4553	0	1
002270	-0.0505084	-0.0634644	-0.013187	-0.000302398	-0.0648777	-0.121721	-0.063393	2017	4.6932	47.9399	12.8786	17.4362	2.27507e+09	4.08028e+07	0.0166814	C	0.303721	0.0179348	0	59.4263	0	1
002270	0.00763221	0.0285271	-0.030213	-0.0106485	0.015937	0.0767898	-0.0119323	2018	2.6999	36.2903	14.2132	31.2621	3.17275e+09	4.12386e+07	-0.0619209	C	0.270665	0.0129978	0	58.0328	0	1
002270	-0.0380166	-0.0513451	0.000761175	0.02347	-0.0699179	-0.114839	-0.0607254	2020	4.4893	49.8496	5.72	37.2923	3.84227e+09	4.41482e+07	0.0348292	C	0.34068	0.0114901	0	42.1661	0	1
002271	0.0333571	0.0245494	0.00843398	0.0286294	0.036901	-0.0167368	0.0131616	2016	2.0205	40.7621	15.4354	33.1297	6.08406e+09	2.51308e+08	0.0599694	C	0.336025	0.041306	1	20.8333	0	0
002271	-0.0132188	-0.0163243	-0.0301598	-0.0120175	-0.0462342	0.00391814	-0.0313611	2017	1.5903	42.6338	16.054	43.697	8.85655e+09	3.17041e+08	0.0348457	C	0.327377	0.0357973	1	25.2734	0	0
002271	0.11659	0.0738243	0.122673	0.0947686	0.169585	0.0851823	0.144494	2018	1.9069	37.7299	13.5931	48.2263	1.33169e+10	4.69064e+08	0.0279083	C	0.285686	0.0352233	1	22.5632	0	0
002271	0.0556243	0.0362854	0.131111	0.114319	0.0970771	0.19697	0.0724162	2020	1.5316	35.7452	13.908	55.5674	2.24157e+10	3.56706e+08	0.0599074	C	0.344842	0.0159133	0	36.2448	0	0
002272	-0.0150394	-0.022415	-0.0418245	-0.0102696	-0.0575593	-0.0589054	-0.0465944	2017	2.561	20.8295	0.9465	28.7577	1.63896e+09	1.398e+07	-0.00430042	C	0.4045	0.00852982	0	4.93	0	1
002272	0.0502	0.0561715	0.0646178	0.0624592	0.0469682	0.113442	0.0523586	2018	2.9713	19.9001	0.6181	25.2606	1.5708e+09	1.55046e+07	0.038872	C	0.337601	0.00987052	0	4.8374	0	1
002272	-0.0317758	-0.149167	-0.0302261	-0.0239328	-0.0528794	-0.162158	-0.0380691	2019	2.5744	18.2409	5.5516	31.1154	1.78625e+09	2.91176e+07	0.0140032	C	0.313226	0.0163009	0	5.0481	0	1
002273	0.0100284	0.00309293	0.00415871	0.0186666	-0.0328482	-0.0434944	-0.0044795	2016	5.1882	28.9472	7.4134	12.0511	3.08592e+09	5.61506e+07	0.0265866	C	0.352563	0.0181957	0	33.8775	0	1
002273	0.0250822	0.0152996	0.0524449	0.0391115	0.0504444	0.0414129	0.0384155	2017	3.9121	31.5815	9.1084	13.8659	3.4042e+09	8.03726e+07	0.0372582	C	0.336876	0.0236098	1	43.4743	0	1
002273	0.0646709	0.0569994	0.0445642	0.03886	0.103816	0.153214	0.0703752	2018	4.3582	30.6656	9.7463	31.1571	5.15449e+09	1.01255e+08	0.0276281	C	0.285253	0.0196441	0	37.1771	0	1
002274	-0.00886852	0.00302773	-0.00838569	0.00217304	-0.0331709	-0.01693	-0.0194273	2016	0.5925	10.0953	2.9301	55.6839	6.25461e+09	7.82505e+06	9.79598e-05	C	0.453676	0.00125109	0	60.3233	0	0
002274	-0.0109486	-0.0421198	0.0102385	-0.0118313	-0.00214961	-0.0785767	0.0111213	2017	0.5481	6.3348	2.284	54.666	6.15911e+09	7.30934e+06	0.00517884	C	0.444898	0.00118675	0	59.6841	0	0
002274	0.0359845	0.0336787	0.0206467	0.0156445	0.0446165	0.0401073	0.0409867	2018	0.436	10.3075	2.4853	57.2955	6.26123e+09	2.39526e+07	0.014803	C	0.373984	0.00382554	0	58.2317	0	0
002274	0.00765318	-0.0385459	0.0796405	0.0635267	0.00592099	-0.0585571	0.0237669	2020	0.4401	12.057	5.2836	58.0306	6.64522e+09	3.68707e+07	-0.00249056	C	0.418541	0.00554845	0	48.3341	0	0
002274	-0.0156106	-0.0986333	0.0233125	-0.004796	0.00783762	-0.087283	0.012498	2021	0.5783	9.8218	4.3913	60.86	7.41303e+09	3.6792e+07	0.197945	C	0.0891892	0.00496315	0	44.6052	0	0
002275	0.0231007	0.0174265	0.026748	0.0319831	0.0152968	0.0148945	0.0178655	2016	4.9709	72.5251	15.3825	15.0954	2.75971e+09	5.6822e+07	0.00682216	C	0.281829	0.0205898	1	63.6549	0	1
002275	-0.0262029	-0.0572233	-0.00409207	0.00654381	-0.00756327	-0.0557258	-0.0368387	2017	4.6063	73.1048	16.4171	15.4802	2.86985e+09	6.56301e+07	0.020576	C	0.267322	0.0228688	1	62.9804	0	1
002275	0.00230326	0.0259053	0.00892885	0.00644594	0.0211287	0.0394167	0.00478617	2018	4.2052	75.9124	17.9385	17.8245	3.22956e+09	6.3543e+07	0.00718911	C	0.213213	0.0196754	0	64.0486	0	1
002276	-0.0123987	-0.024786	-0.0162327	-0.00301069	-0.0476267	-0.00571555	-0.0256207	2016	2.6001	14.8622	7.253	39.1922	5.0439e+09	2.10537e+08	-0.00808575	C	0.401314	0.0417409	1	41.4518	1	1
002276	-0.0130954	-0.055787	-0.0282824	-0.0407794	-0.0783932	-0.099532	-0.000598356	2017	2.9664	15.7552	5.2142	38.7094	5.03197e+09	2.19677e+08	-0.0171081	C	0.393214	0.0436562	1	37.4521	1	1
002276	0.0362079	0.0509545	0.0198425	0.0135652	0.0454288	0.0979546	0.0424852	2018	2.2026	13.7491	2.8001	43.3951	7.04322e+09	2.80428e+08	-0.00244813	C	0.349671	0.0398152	1	30.118	1	1
002276	-0.0240698	0.000953409	-0.00494982	0.00103768	-0.0304579	-0.0112828	-0.0300573	2019	1.7256	14.8136	2.7139	45.0775	7.34378e+09	3.27715e+08	0.0136909	C	0.342523	0.0446248	1	28.2251	1	1
002277	-0.0381823	-0.000561617	-0.0230759	-0.00423697	-0.0635886	-0.0650778	-0.0570212	2020	0.8295	19.8033	3.2592	52.7707	1.59862e+10	9.63554e+06	-0.0103987	F	0.816319	0.000602741	0	37.9881	0	0
002278	0.0181069	0.0236722	0.0520158	0.0374633	-0.00163497	-0.00416283	0.0326594	2018	2.7436	36.5873	1.4591	27.5936	1.57121e+09	4.5255e+07	0.0107408	C	0.32122	0.0288027	1	24.851	0	1
002278	-0.00145591	-0.025269	0.0156926	0.0152031	0.0104612	-0.0310501	-0.000966422	2019	2.5922	32.6156	2.3887	28.4424	1.64239e+09	5.28044e+07	0.00927915	C	0.312315	0.0321509	1	24.8901	0	1
002278	-0.0787921	-0.0754509	-0.0619964	-0.0331899	-0.144201	-0.185258	-0.107599	2020	2.77	35.4719	3.4473	27.0388	1.64079e+09	6.56668e+07	-0.0113012	C	0.367723	0.0400214	1	24.4927	0	1
002281	-0.0432513	-0.0193998	-0.0642053	-0.0662309	-0.0695845	-0.0507114	-0.0412257	2016	2.4508	25.6856	6.366	37.0404	4.21544e+09	3.0816e+08	0.00865609	C	0.393949	0.0731026	1	68.537	1	1
002281	0.0211978	-0.00288632	-0.00702265	-0.0192842	0.0292043	-0.0463627	0.0334594	2017	2.3238	21.8981	6.5493	39.5116	4.81699e+09	3.45046e+08	0.0088755	C	0.38477	0.0716309	1	57.9707	1	1
002281	0.128154	0.1319	0.117909	0.0848001	0.183356	0.174954	0.161263	2018	2.2295	20.8341	7.125	38.6007	5.16274e+09	4.07169e+08	-0.00323753	C	0.32032	0.078867	1	61.8905	1	1
002282	0.251051	0.420046	0.060503	0.054476	0.269317	0.439937	0.257078	2016	2.3014	34.8385	1.1747	24.5289	1.03593e+09	2.3726e+07	0.00604941	C	0.402256	0.0229031	1	2.6266	0	0
002282	-0.0349873	-0.0643894	-0.0012275	0.00522082	0.00526421	-0.0458488	-0.0414356	2017	2.5087	36.7675	1.5371	22.1763	1.03004e+09	2.38676e+07	0.0369671	C	0.380914	0.0231714	1	1.1314	0	0
002282	0.00244997	0.0352086	0.00188891	-0.0018006	0.0519812	0.0497314	0.00613947	2018	1.6665	32.7377	3.5317	25.3378	2.35368e+09	2.22979e+07	0.0249572	C	0.319826	0.00947362	0	3.2141	0	0
002282	0.0225877	0.0354837	-0.0467403	0.00513417	0.0411022	0.0643421	-0.0292868	2021	1.7564	28.8913	5.4244	21.5212	3.49582e+09	4.83569e+07	0.0241806	C	0.0691353	0.0138328	0	19.1059	0	0
002283	0.114141	0.0919544	0.0998977	0.0818826	0.0951269	0.0565228	0.132156	2016	1.1545	25.6398	4.0054	28.5025	4.78608e+09	8.07586e+07	0.00470933	C	0.407363	0.0168737	0	42.0082	0	1
002283	-0.00641262	0.000388726	-0.0119592	0.00535284	-0.000427776	-0.00556143	-0.0237246	2017	1.2373	28.5281	5.1739	29.2427	5.12367e+09	8.93377e+07	0.0284411	C	0.383879	0.0174363	0	42.343	0	1
002283	-0.00141241	0.0233799	-2.12043e-05	-0.0165526	0.0138523	0.0611472	0.0151189	2018	1.2913	26.7694	7.5663	36.4172	6.25348e+09	1.25779e+08	0.00267958	C	0.316561	0.0201135	0	27.212	0	1
002284	-0.0193384	-0.0259837	-0.0270863	-0.0101675	-0.043798	-0.0670104	-0.0362571	2016	1.5681	16.6094	4.515	38.2164	4.25212e+09	1.10628e+08	0.00500596	C	0.418903	0.0260172	1	43.4669	0	1
002284	-0.0581322	-0.0535568	-0.0018099	-0.00976314	-0.0699807	-0.115943	-0.0501789	2017	1.281	17.0327	4.0259	44.93	4.91798e+09	1.42517e+08	-0.00439795	C	0.412499	0.0289788	1	39.8876	0	1
002284	0.0150554	0.019011	0.0173056	0.00827455	0.030749	0.0445962	0.0240864	2018	1.5428	14.9343	2.295	53.5273	6.25203e+09	1.59252e+08	-0.00533632	C	0.361439	0.0254721	1	40.1753	0	1
002284	0.0156047	0.10442	0.0056989	0.00432422	0.0693658	0.192422	0.0169793	2020	1.5866	13.1749	-0.7577	54.4396	5.90304e+09	1.64159e+08	0.0200384	C	0.438896	0.0278092	1	41.784	0	1
002284	0.00316889	-0.0159746	0.0103569	-0.000504465	-0.0244328	-0.138959	0.0140303	2021	1.817	12.8799	0.4069	51.2281	5.53868e+09	1.59363e+08	0.00932366	C	0.0900571	0.0287727	1	41.62	0	1
002285	-0.124062	-0.112796	-0.157496	-0.121994	-0.182388	-0.184079	-0.159564	2019	1.36	21.6617	6.5107	59.0247	1.32202e+10	8.69261e+07	-0.0253002	K	1.00936	0.00657523	0	61.3702	1	0
002285	-0.0269026	-0.0533144	-0.0146205	0.0117187	-0.120518	-0.17902	-0.0532418	2020	1.5375	12.6947	3.085	53.5193	1.16668e+10	9.642e+07	0.00245825	K	1.15687	0.00826449	0	59.0351	1	0
002285	0.0280319	-0.00832533	0.0123281	0.00409459	0.0111259	-0.0568084	0.0362654	2021	1.4708	11.924	3.5757	51.6705	1.08911e+10	7.35982e+07	-0.106591	K	0.473603	0.00675762	0	52.76	1	0
002286	-0.0185557	0.0167101	0.00777962	0.0142124	-0.0242321	0.0541731	-0.0249884	2016	1.5518	13.7307	2.8991	22.7554	1.91355e+09	4.0193e+07	0.00534948	C	0.418827	0.0210044	1	13.126	0	0
002286	-0.0474407	-0.0559795	-0.0053576	-0.0249787	-0.0550317	-0.0365091	-0.0278197	2017	1.6061	14.9351	3.2215	21.9217	1.93156e+09	4.21394e+07	0.00638638	C	0.399942	0.0218162	1	18.4044	0	0
002286	0.0195221	0.0373288	0.00421103	-0.000663921	0.0305497	0.0631822	0.0243971	2018	1.3789	13.4015	3.1161	27.6135	2.10692e+09	5.14358e+07	0.00588796	C	0.342552	0.0244128	1	23.8483	0	0
002286	-0.047579	-0.0470528	0.00916446	0.0427877	-0.13128	-0.172522	-0.0812022	2020	1.0521	14.8488	2.8159	37.787	2.51876e+09	6.03067e+07	0.00909254	C	0.409482	0.023943	1	23.3685	0	0
002286	-0.0133837	-0.0214156	0.0241899	0.0193878	0.0093383	-0.032267	-0.00858162	2021	1.0541	9.1553	2.6513	38.856	2.61573e+09	6.36598e+07	0.0573982	C	0.085801	0.0243373	1	25.0408	0	0
002287	0.00168635	0.00849797	-0.0170412	-0.0280627	0.00743434	0.0415049	0.0127079	2016	3.9964	79.7887	14.8908	20.2427	2.07013e+09	4.06918e+07	0.0191952	C	0.285521	0.0196566	0	90.7915	0	1
002287	-0.0287233	-0.0682849	0.0103839	0.0239947	-0.0360088	-0.0444615	-0.0423341	2017	5.2889	84.5065	15.1463	15.6253	2.07569e+09	4.2782e+07	0.0209469	C	0.261389	0.0206109	1	90.7994	0	1
002287	0.0647109	0.0829278	0.0544884	0.057138	0.0661525	0.109773	0.0620612	2018	4.582	87.3595	14.8461	17.5382	2.29657e+09	4.18672e+07	0.0196495	C	0.217242	0.0182303	0	91.4555	0	1
002287	0.0665893	0.0241515	0.0279621	0.0388612	0.0259152	-0.0514903	0.0556903	2021	3.8985	85.9958	11.3815	40.9166	4.4591e+09	9.58235e+07	0.087422	C	0.0472558	0.0214894	1	87.95	0	1
002288	-0.0186983	-0.0046552	-0.00897511	-0.0143769	-0.0396256	-0.0153339	-0.0132965	2016	1.7692	14.0138	-5.4618	35.803	2.41235e+09	2.28213e+07	-0.00700134	C	0.4715	0.00946023	0	17.4048	0	1
002288	0.0138297	0.0397661	-0.0680431	-0.0346739	0.0748665	0.189182	-0.0195394	2018	1.2398	15.3294	3.6173	44.4686	2.71747e+09	3.497e+07	0.00258628	C	0.350432	0.0128686	0	15.6112	0	1
002288	0.0547604	0.0702158	-0.0416454	0.00689912	-0.0287073	-0.0439311	0.00621587	2021	1.1294	18.4326	2.4658	58.3538	3.81495e+09	7.37328e+07	0.0268761	C	0.0876074	0.0193273	0	10.46	0	1
002289	0.0291065	0.077686	-0.0725165	-0.0313441	-0.0203706	-0.00800684	-0.0120659	2021	4.2827	10.9617	-8.4923	17.4844	3.61432e+08	3.57901e+06	0.0153158	C	0.0927473	0.00990232	0	30.42	0	1
002290	-0.00688445	-0.0258237	-0.0519743	-0.0568027	-0.0166254	-0.0544565	-0.0020561	2016	1.8973	14.0816	2.6489	37.3743	1.33536e+09	3.85545e+07	0	C	0.428562	0.0288719	1	35.5094	0	0
002290	-0.00670594	-0.0664011	0.0105735	0.00368742	-0.00854809	-0.0584988	0.000180182	2017	2.0793	16.5579	2.5959	38.3229	1.95431e+09	4.44293e+07	0.0164565	C	0.410539	0.022734	1	33.2976	0	0
002290	-0.010327	0.0375375	0.0101004	-0.0243636	0.0852716	0.142519	0.024137	2018	2.0508	18.5111	0.9894	62.6603	3.23559e+09	5.86838e+07	0.0269322	C	0.36753	0.018137	0	32.7035	0	0
002290	0.0579227	0.0476419	0.0110165	0.0432513	-0.021875	-0.0253614	0.0256879	2021	1.1796	13.5113	7.9247	69.5352	1.44814e+09	6.00547e+07	0.0178987	C	0.0825378	0.0414701	1	31.95	0	0
002291	0.0705178	0.0874215	0.00697137	0.0121031	0.0592702	0.0408556	0.065386	2016	2.2119	53.395	2.8876	39.8014	3.02758e+09	1.6467e+07	-0.00111647	C	0.386316	0.00543899	0	72.2454	0	0
002291	-0.0928777	-0.111828	-0.0693635	-0.0544094	-0.100553	-0.125426	-0.107832	2017	2.1941	54.8943	2.3357	38.1944	2.98683e+09	1.6115e+07	0.00104658	C	0.372053	0.00539533	0	61.9672	0	0
002291	-0.0690004	-0.0821675	0.013395	-0.0834931	0.233545	0.289669	0.0278876	2019	1.8386	54.6403	2.5163	50.7979	3.07266e+09	2.81005e+07	0.0540465	C	0.310057	0.00914535	0	39.6533	0	0
002291	-0.0363025	-0.119427	-0.0368108	-0.00740076	-0.0454297	-0.168348	-0.0657125	2020	1.6651	48.2469	5.6274	35.1772	5.29141e+09	5.27531e+07	-0.0236722	C	0.356811	0.00996958	0	36.6897	0	0
002291	-0.0445026	-0.104205	-0.0512794	-0.0497937	-0.0364423	-0.148227	-0.0459883	2021	1.4798	32.74	2.4518	37.7007	5.40254e+09	4.22557e+07	-0.103988	C	0.0767301	0.00782145	0	30.4682	0	0
002292	-0.0236362	-0.0303316	-0.0023504	-0.00390112	-0.0341175	-0.0454387	-0.0220855	2016	1.8275	53.3787	13.1404	35.8148	4.80929e+09	1.99345e+08	0.015253	C	0.337444	0.0414501	1	5.4511	0	1
002292	-0.0243226	0.012992	0.0219801	0.0309481	-0.00785275	0.0135862	-0.0332906	2017	1.2136	49.4202	9.1951	41.5478	8.36621e+09	2.29308e+08	-0.00893674	C	0.352833	0.0274088	1	5.5262	0	1
002292	0.0118655	0.0588951	0.00949133	0.00909068	0.0289422	0.112119	0.0122662	2018	0.9202	42.5413	1.8587	41.2868	8.36394e+09	3.01834e+08	0.0016164	C	0.332506	0.0360875	1	10.2798	0	1
002292	-0.0883955	-0.0790876	-0.0746042	-0.0359199	-0.123619	-0.15203	-0.12708	2020	1.0593	46.593	2.7424	34.4321	6.24409e+09	1.91342e+08	-0.0909021	C	0.375055	0.0306437	1	6.8006	0	1
002292	0.00920615	0.0114306	0.0318186	-0.00840189	0.0428001	-0.0487522	0.0494266	2021	0.9371	31.338	-6.8978	40.9856	5.4984e+09	1.91942e+08	0.0138748	C	0.0958206	0.0349088	1	3.2643	0	1
002293	-0.00574566	-0.00678125	-0.0017627	-0.000651056	-0.00894979	-0.0240531	-0.0068573	2016	3.0232	48.9621	15.0639	23.7999	3.48485e+09	8.40637e+07	-0.0117678	C	0.318807	0.0241226	1	45.5681	0	0
002293	0.102052	0.127328	0.124816	0.111246	0.119279	0.125537	0.115622	2017	2.4028	48.4631	10.8596	31.5575	4.20829e+09	81916000	0.0188495	C	0.333002	0.0194654	0	48.6696	0	0
002293	-0.0630844	-0.0429685	-0.0225281	-0.0615351	-0.0305988	-0.0134486	-0.0240774	2018	2.4812	43.4647	12.6008	31.2857	4.58816e+09	106824300	0.0233142	C	0.272242	0.0232826	1	46.7362	0	0
002294	-0.0102	0.0173196	-0.00801251	-0.00880929	-0.0134901	0.000232579	-0.00940322	2016	4.7562	73.7674	29.584	12.8321	5.38688e+09	3.14775e+08	0.0235	C	0.226723	0.0584336	1	79.6233	0	1
002294	0.00929569	0.0195162	0.061121	0.026732	0.0581226	0.0856449	0.0436847	2017	3.7692	75.2216	27.1821	16.4378	6.53414e+09	3.00045e+08	0.0106855	C	0.229675	0.0459196	1	82.3807	0	1
002294	0.0188611	0.0353156	-0.0367633	-0.0343065	0.0117748	0.0262712	0.0164043	2018	6.4847	81.1002	25.3122	10.283	6.86438e+09	4.39164e+08	0.0105755	C	0.17429	0.0639772	1	78.9373	0	1
002294	-0.0240953	-0.0378571	-0.15393	-0.12692	-0.0170123	-0.0451922	-0.0511054	2019	5.094	79.7141	23.078	13.0756	7.9048e+09	8.04047e+08	-0.0922365	C	0.181346	0.101716	1	74.6795	0	1
002294	0.0666737	0.0942933	0.0399373	0.0712436	0.0236271	0.0895045	0.0353674	2020	3.9738	78.4281	10.8877	13.7965	7.7333e+09	7.76756e+08	-0.0844806	C	0.281085	0.100443	1	73.828	0	1
002294	-0.0269725	-0.0548239	-0.0329576	-0.0334688	-0.0399769	-0.0843139	-0.0264612	2021	1.9434	69.0459	0.5298	19.1781	6.9185e+09	7.72582e+08	0.0677502	C	0.0634004	0.111669	1	69.4387	0	1
002295	-0.0327319	-0.0360999	-0.0336686	-0.0208163	-0.0371289	-0.0547411	-0.0455842	2016	4.5933	3.5384	3.3249	16.0301	1.25545e+09	1.45652e+07	0.00169971	C	0.40391	0.0116016	0	19.9804	0	0
002295	-0.00125653	0.0053359	0.0214477	0.00117728	0.0307232	0.0300272	0.0190139	2017	2.6238	3.242	2.5455	30.4001	1.53923e+09	1.06898e+07	0.0330137	C	0.415604	0.00694488	0	19.389	0	0
002295	0.0486377	0.0899852	0.0458982	0.0267842	0.0777005	0.160109	0.0677517	2018	2.4018	4.1908	7.8987	35.0601	1.7532e+09	9.48743e+06	-0.00304107	C	0.328895	0.0054115	0	20.3786	0	0
002295	-0.013763	-0.103476	-0.0109047	0.00134915	-0.0371254	-0.131722	-0.0260169	2019	1.8241	3.8124	6.3519	44.5587	2.07534e+09	1.65393e+07	0.00226748	C	0.335431	0.00796945	0	48.771	0	0
002295	-0.0875882	-0.122245	-0.062844	-0.0457784	-0.0843496	-0.144639	-0.104654	2020	2.0184	3.2052	4.0742	41.5813	2.03652e+09	1.53077e+07	-0.00392774	C	0.412209	0.00751659	0	48.9872	0	0
002297	-0.106871	-0.103243	-0.157157	-0.138403	-0.176084	-0.183453	-0.125626	2019	2.3474	26.875	2.0627	28.6126	2.19152e+09	4.18314e+07	-0.089923	C	0.320272	0.0190879	0	37.1492	1	1
002297	-0.089275	-0.100117	-0.100768	-0.0624663	-0.258277	-0.242131	-0.127576	2020	2.6477	24.7204	-8.0858	26.5193	1.89176e+09	5.63338e+07	0.0996653	C	0.43693	0.0297785	1	35.8431	1	1
002298	-0.0236272	-0.0275301	0.00256271	-0.000316124	-0.0130634	-0.0268007	-0.0207483	2016	1.6407	40.6799	3.3031	38.898	5.09549e+09	5.33662e+07	0.0162764	C	0.766063	0.0104732	0	20.6215	0	1
002298	-0.0457445	-0.0713201	0.0161685	-0.0112148	-0.0236804	-0.0672352	-0.0183612	2017	2.9167	32.9335	4.586	20.5454	5.41885e+09	8.17558e+07	0.00431266	C	0.719197	0.0150873	0	19.3642	0	1
002298	0.00699326	0.01136	0.00513003	-0.00403668	0.0452839	0.0910068	0.01616	2018	2.9829	28.5652	4.1103	23.6733	5.86141e+09	1.10294e+08	0.00146906	C	0.641837	0.0188169	0	16.6944	0	1
002298	-0.0346188	-0.016188	0.0861626	0.0753444	-0.00275058	0.00858688	-0.0238006	2019	2.0702	30.2174	3.8328	29.2093	6.24013e+09	1.2358e+08	0.0210047	C	0.639248	0.019804	0	14.4676	0	1
002299	0.00262956	-0.0555504	0.0169699	0.0170348	-0.00609413	-0.0762927	0.00256465	2017	0.4926	12.5212	7.8426	45.1282	1.14121e+10	3.60681e+07	-0.0288051	A	0.343923	0.0031605	0	69.4708	0	0
002299	0.0538693	0.0626276	0.0353853	0.0272914	0.0778433	0.117326	0.0619633	2018	0.4715	10.8837	4.6103	50.4493	1.32021e+10	62563007	0.0692996	A	0.303543	0.00473886	0	73.7349	0	0
002299	0.0888477	0.11699	0.0261405	0.0201649	0.0866965	0.111499	0.0948233	2019	0.6754	20.5261	13.0006	44.7834	1.46558e+10	4.95513e+07	0.15349	A	0.248844	0.00338101	0	67.2109	0	0
002299	0.0480766	0.0109732	0.00962293	0.00509204	0.0126816	-0.0683355	0.0526075	2021	0.662	20.3	14.6952	36.2227	1.4929e+10	1.14208e+08	-0.105797	A	0.0478022	0.00765004	0	59.0286	0	0
002300	-0.00601791	-0.0118079	-0.0228637	-0.0162998	-0.0107842	-0.0293006	-0.0125818	2016	0.969	13.0871	10.8665	56.4371	3.0484e+09	1.42351e+08	-0.00594082	C	0.407379	0.0466971	1	65.4438	0	1
002300	-0.0634171	-0.106623	-0.0655151	-0.0621602	-0.0663213	-0.104511	-0.066772	2017	1.0572	13.134	8.9407	54.4419	3.0717e+09	1.30602e+08	-0.0151705	C	0.400083	0.0425177	1	63.4542	0	1
002300	0.0279782	0.039949	-0.0210521	-0.00538519	0.0294507	0.0919876	0.0123112	2018	0.9744	8.7211	6.0503	56.9374	3.24011e+09	1.30713e+08	0	C	0.355345	0.0403423	1	64.1404	0	1
002300	0.00699535	0.00222757	0.0127948	0.0172616	-0.0222496	-0.0145395	0.00252855	2019	0.957	9.2368	6.8361	62.9496	3.8158e+09	1.67246e+07	0.0207012	C	0.344999	0.00438299	0	64.1205	0	1
002301	0.0290728	0.0187704	-0.0269181	-0.0178004	0.0331621	0.0633577	0.019955	2016	1.1575	17.0396	0.9082	53.1198	2.44358e+09	2.52968e+07	0.0314259	C	0.451224	0.0103523	0	60.1473	0	1
002301	0.00930109	-0.00723066	0.00371999	-0.00576897	-0.0358514	-0.021254	0.0187901	2017	0.9643	17.4238	4.9607	67.0547	3.79866e+09	4.52882e+07	0.0131911	C	0.425704	0.0119222	0	68.1595	0	1
002301	0.000669728	-0.00675884	-0.0946071	0.00177679	-0.195035	-0.183443	-0.0957142	2018	1.3803	19.2881	3.7958	47.9993	4.71213e+09	6.54312e+07	0.0208081	C	0.347428	0.0138857	0	62.3945	0	1
002302	-0.0180042	0.0130222	-0.0133573	-0.00949219	-0.0171564	0.0298742	-0.0218693	2016	1.3563	12.879	5.1748	65.1992	1.25562e+10	1.56674e+08	-0.00138095	C	0.441168	0.0124778	0	79.5571	1	0
002302	-0.0267185	-0.0137708	-0.0387677	-0.0103356	-0.0666613	-0.040666	-0.0551507	2017	1.2733	11.0094	4.6504	67.1744	1.41497e+10	1.93109e+08	-0.0100595	C	0.432362	0.0136476	0	74.8634	1	0
002302	-0.0184007	0.0138652	-0.020884	-0.00885738	0.0216345	-0.000568904	-0.0304273	2018	1.58	8.9379	2.4383	63.1751	1.82241e+10	2.68833e+08	0.00725283	C	0.373091	0.0147515	0	69.5369	1	0
002302	-0.0168146	-0.0410826	-0.004412	-0.0245941	-0.00170416	0.0266647	0.00336752	2019	1.4481	9.0856	3.1731	64.7067	1.98065e+10	3.27764e+08	0.0165428	C	0.360623	0.0165483	0	68.4266	1	0
002302	-0.0236666	-0.0705876	-0.0221198	-0.00912799	-0.0384875	-0.115661	-0.0366584	2020	1.5337	10.5006	4.7276	58.8895	2.24346e+10	4.46284e+08	0.00441737	C	0.416971	0.0198926	0	66.771	1	0
002302	0.0930934	0.094825	-0.00416847	0.033204	0.0377234	0.0381576	0.055721	2021	1.4924	11.5356	5.0454	57.8057	2.38336e+10	6.11737e+08	0.00406459	C	0.0846393	0.025667	1	65.7	1	0
002303	-0.00765241	-0.018085	-0.0103681	0.00172925	-0.0296069	-0.0688942	-0.0197497	2016	2.3789	26.5551	7.4438	23.8781	3.2265e+09	5.40698e+07	0.0375842	C	0.378852	0.016758	0	18.3437	0	0
002303	-0.0672434	-0.0980649	-0.0163922	-0.0161537	-0.0887021	-0.0963542	-0.0674819	2017	4.3763	29.4504	6.3424	16.1779	4.8157e+09	6.7808e+07	0.0231947	C	0.35054	0.0140806	0	13.8825	0	0
[truncated: 7,364 more rows]

## Sheet: positive AR
AR	-5	-4	-3	-2	-1	0	1	2	3	4	5	Securities code	CAR	（0，3）	（0，5）	（-1，1）	（0，1）	（-3，3）	（-5，5）	（-1，3）	year	current_ratio	grossprofit_margin	roe	roa	debt_to_assets	total_assets	rd_exp	UE	Indus
	-0.0268805	-0.00545735	-0.0367076	0.0170509	0.0266301	0.0295419	-0.0102223	-0.0010649	0.0098244	0.0142381	-0.000428054	000004		0.028079	0.0418891	0.0459496	0.0193195	0.0350524	0.0165246	0.0547091	2016	1.5961	35.2808	1.5416	2.8493	59.0402	3.98674e+08	4.26502e+06	0.0972046	G
	0.028422	-0.00200015	-0.0201506	-0.00460181	-0.010347	0.0465079	0.0106164	0.00446978	-0.0330954	-0.0883534	-0.0427322	000004		0.0284986	-0.102587	0.0467772	0.0571242	-0.00660079	-0.111265	0.0181516	2019	1.8052	81.8792	-16.9897	-8.9117	47.7966	3.51177e+08	1.74658e+07	0.0684007	G
	-0.0234002	0.0117628	0.0255148	-0.0309856	0.0485631	-0.0568962	-0.0527037	0.00229203	-0.0304377	-0.045819	-0.0116714	000004		-0.137746	-0.195236	-0.0610368	-0.1096	-0.0946533	-0.163781	-0.0891825	2020	5.6213	73.0102	0.4135	0.4745	6.0243	1.49449e+09	1.0176e+06	0.0598201	G
	-0.0378849	-0.0346128	-0.0100611	0.0149384	-0.0547957	0.0988468	-0.0823651	0.0227583	0.0297637	0.0425896	0.0184308	000004		0.0690037	0.130024	-0.0383139	0.0164818	0.0190854	0.00760815	0.0142081	2021	5.1956	75.2981	4.5404	3.9983	6.8264	1.56356e+09	3.27955e+07	0.0379754	G
	-0.0292185	0.000412442	0.00122481	-0.00370862	-0.01205	-0.00257048	-0.00514808	-0.0138914	0.0307867	0.00867572	0.0116307	000009		0.0091767	0.0294831	-0.0197685	-0.00771856	-0.00535709	-0.0138567	-0.00287327	2018	1.6416	33.7151	2.8125	3.2633	63.3121	2.71095e+10	2.74923e+08	0.00237173	S
	0.0174124	-0.0456159	-0.041713	-0.00798754	-0.000195276	-0.00232749	0.000146454	0.0279735	-0.0133639	-0.0872696	0.0654158	000009		0.0124286	-0.00942531	-0.00237631	-0.00218104	-0.0374672	-0.0875246	0.0122333	2019	1.5661	36.9968	4.1632	5.177	64.9896	2.98498e+10	3.76192e+08	0.00322345	S
	0.0453944	6.03269e-05	-0.0271094	0.00531948	0.0534567	0.000205896	-0.0315355	-0.044879	-0.00603903	-0.0170493	-0.00852402	000009		-0.0822476	-0.107821	0.0221272	-0.0313296	-0.0505808	-0.0306994	-0.0287909	2020	1.6002	35.1089	5.5737	5.4143	64.5559	3.02098e+10	4.09052e+08	0.0136996	S
	-0.0306866	-0.0138364	0.0256036	-0.0169302	0.0068843	0.000161929	0.0350305	-0.0411747	0.0356761	0.00543308	0.0150901	000009		0.0296937	0.0502169	0.0420767	0.0351924	0.0452515	0.0212516	0.036578	2021	1.832	34.1093	10.6249	6.0488	58.4217	3.18566e+10	4.38998e+08	0.0121871	S
	-0.0253848	0.0130722	0.0211059	-0.0169631	0.00337131	-0.00514783	-0.0126321	0.026987	-0.0442354	-0.0480599	0.00574307	000010		-0.0350283	-0.0773451	-0.0144087	-0.01778	-0.0275142	-0.0821436	-0.031657	2019	1.0043	13.2006	-92.9688	-20.6837	81.9505	3.27328e+09	2.05572e+06	0.241807	F
	-0.00376893	-0.0220348	0.00828664	-0.00269864	0.00228327	0.0065881	0.0230753	0.0268095	-0.00334379	-0.0355726	-0.0484066	000012		0.0531291	-0.0308501	0.0319466	0.0296634	0.0610004	-0.0487826	0.0554124	2021	1.2149	30.2381	7.9085	7.3472	40.6367	17882914898	434641497	0.0380626	C
	-0.0328765	0.00650846	-0.00733941	-0.00495758	0.00720388	0.0139495	-0.0020311	0.00533594	0.00558426	0.0015552	-0.00169333	000016		0.0228386	0.0227005	0.0191223	0.0119184	0.0177455	-0.00876068	0.0300425	2016	0.9665	12.719	-36.3355	-9.2764	78.4184	1.42504e+10	2.29397e+08	0.0941603	C
	0.00316005	0.0211197	0.0503002	0.00101581	0.0173595	-0.0562294	-0.0331904	0.0264266	0.0210463	-0.0288581	0.0113552	000016		-0.041947	-0.05945	-0.0720604	-0.0894198	0.0267285	0.0335052	-0.0245875	2017	0.9823	13.7	3.3476	1.0851	80.7546	1.72431e+10	1.91651e+08	0.286162	C
	0.0168334	0.00164014	-0.0214997	-0.0548526	-0.0248695	-0.0137041	-0.0148008	-0.0430982	0.0133278	-0.0299343	-0.00108634	000016		-0.0582753	-0.0892959	-0.0533744	-0.0285049	-0.159497	-0.172044	-0.0831447	2020	1.148	5.4082	2.622	3.266	76.6908	4.2587e+10	5.006e+08	0.0062922	C
	-0.0184666	-0.0219476	-0.0181997	-0.00933761	-6.03786e-05	-0.0393411	0.0114141	-0.0128179	0.0130227	0.0240765	0.0167995	000016		-0.0277222	0.0131537	-0.0279875	-0.0279271	-0.0553199	-0.0548582	-0.0277826	2021	0.9318	5.475	5.7905	2.8476	78.505	4.98763e+10	6.8369e+08	0.00826779	C
	-0.00140422	-0.00202466	0.0505654	-0.016743	-0.00786819	-0.0275779	0.00962307	-0.0076977	-0.0458065	-0.0127101	0.0021461	000017		-0.071459	-0.082023	-0.025823	-0.0179548	-0.0455048	-0.0594977	-0.0793272	2020	1.0985	9.6566	-67.0868	-11.6379	81.7616	6.27336e+07	2.75328e+06	0.254041	C
	-0.0241564	-0.025348	-0.00464076	-0.0377208	-0.0821312	0.0155491	0.00563714	-0.0235168	0.0104257	0.000235682	0.00230939	000019		0.00809523	0.0106403	-0.0609449	0.0211863	-0.116398	-0.163357	-0.0740359	2016	5.0259	26.8404	-3.6985	-3.8743	9.743	1.06046e+09	8.62734e+06	0.131317	C
	-0.01244	0.0234363	-0.00669913	0.011037	-0.0196168	-0.0367203	-0.0371241	-0.067695	0.0113661	-0.0134138	-0.0554263	000021		-0.130173	-0.199013	-0.0934612	-0.0738444	-0.145452	-0.203296	-0.14979	2017	1.1673	5.6719	4.0989	3.0316	54.7908	1.17174e+10	1.66857e+08	0.0303461	C
	-0.0287972	0.0671374	-0.0389951	0.00478247	0.00976016	0.0176335	-0.0128247	0.0172363	-0.0105598	-0.0381191	-0.0569938	000021		0.0114853	-0.0836276	0.014569	0.00480879	-0.0129671	-0.0697399	0.0212454	2020	1.0777	9.5303	5.3344	3.7395	61.5132	1.84534e+10	2.0816e+08	0.0285964	C
	0.00938388	-0.0104893	-0.000130712	-0.0102697	-0.0212339	0.0103687	-0.00270958	0.0118601	-0.00140068	-0.00110558	0.0114357	000026		0.0181185	0.0284486	-0.0135748	0.0076591	-0.0135159	-0.00429118	-0.00311546	2018	2.3663	40.6227	5.7949	6.0286	31.0582	3.57979e+09	4.94539e+07	0.0117493	C
	-0.0233997	0.00163593	-0.00365644	0.00392201	-0.00322773	-0.0110002	-0.00793668	0.00528494	-0.00633854	-0.00822268	-0.00811228	000027		-0.0199905	-0.0363255	-0.0221646	-0.0189369	-0.0229527	-0.0610514	-0.0232182	2019	0.9304	26.6282	3.0416	3.7207	67.6944	8.50739e+10	1.63453e+08	0.0106886	D
	-0.00738658	-0.00518617	0.00306122	-0.00431203	-0.0341252	0.0241551	0.00494504	0.0312316	-0.00466521	0.0388423	0.00762848	000027		0.0556665	0.102137	-0.005025	0.0291002	0.0202906	0.0541886	0.0215414	2020	0.5878	31.0781	6.282	4.5534	65.0566	9.6112e+10	2.08831e+08	0.0233975	D
	-0.0105346	-0.0296819	-0.000834492	-0.0209486	0.0221634	0.00907437	0.0314124	-0.00712199	0.0103742	0.00635865	-0.0348017	000031		0.0437389	0.0152959	0.0626502	0.0404867	0.0441192	-0.0245404	0.0659024	2021	1.5237	31.4435	-2.0488	2.3284	77.1622	1.99871e+11	1.90343e+07	0.00246075	K
	0.0028367	-0.00902306	0.000870897	-0.00313448	-0.0118803	0.0143354	-0.0152847	0.0106585	0.0382069	0.0166266	0.000614794	000032		0.0479161	0.0651575	-0.0128296	-0.000949273	0.0337723	0.0448273	0.0360358	2018	4.1484	18.1163	1.8135	0.6384	18.6046	1.92734e+09	2.92056e+07	0.033525	C
	-0.00956936	-0.0427566	-0.000525354	-0.078915	0.0479407	-0.0116707	0.0139238	0.0599787	-0.0379871	-0.00473367	-0.00741748	000032		0.0242447	0.0120935	0.0501938	0.00225304	-0.00725496	-0.071732	0.0721854	2021	2.3833	24.6035	9.7686	8.6046	30.0958	2.58577e+09	3.10011e+07	0.0565666	C
	-0.0206807	-0.000914284	0.0257096	0.0651655	-0.00703303	0.00843657	-0.00164539	0.0265816	-0.000989355	0.00175505	0.00988893	000034		0.0323834	0.0440274	-0.000241846	0.00679119	0.116226	0.106275	0.0253504	2016	1.3181	10.6973	12.1163	5.4069	58.2597	4.48008e+08	2.60662e+06	0.847388	S
	0.00511603	-0.000911444	0.0156185	0.00430543	-0.0206794	0.0164245	-0.019031	-0.00103783	-0.015705	-0.0194356	-0.0166695	000035		-0.0193493	-0.0554544	-0.0232859	-0.00260648	-0.0201048	-0.0520053	-0.0400287	2019	0.4294	36.3827	6.9173	4.9069	62.6002	8.80891e+09	4.83024e+07	0.0560237	C
	0.0341873	-0.0138993	0.0111297	0.0116971	-0.00694452	-0.0371984	0.00463511	-0.0369799	0.000175065	-0.000944049	-0.0865795	000039		-0.0693681	-0.156892	-0.0395078	-0.0325633	-0.0534859	-0.120721	-0.0763126	2017	1.1536	18.8404	1.8665	2.1278	68.5954	124614748000	563792000	0.0165337	C
	0.0137567	-0.0553957	-0.0509362	-0.093927	-0.0277642	0.0110493	-0.0256434	-0.0237436	-0.0416934	-0.0300082	0.0050045	000039		-0.0800311	-0.105035	-0.0423582	-0.014594	-0.252658	-0.319301	-0.107795	2020	1.276	14.5192	4.0278	4.0837	68.0212	172107521000	1486985000	0.0221244	C
	-0.00128206	-0.0121492	-0.00218573	-0.0197527	0.00847375	0.0143354	-0.0288198	-0.0917064	0.0447785	-0.00027399	-0.00514294	000040		-0.0614123	-0.0668292	-0.00601066	-0.0144844	-0.074877	-0.0937251	-0.0529386	2017	3.5838	16.5999	2.8541	3.0156	36.5806	1.7288e+10	8.18176e+06	0.0226817	S
	-0.0436705	0.0721928	-0.0129036	-0.0271591	-0.0223833	-0.0432549	0.00758717	0.0265675	0.024151	0.0318802	-0.00978177	000040		0.0150508	0.0371492	-0.058051	-0.0356677	-0.0473952	0.00322559	-0.00733246	2018	1.9476	16.3567	4.8472	3.3506	60.0067	2.89035e+10	4.03427e+07	0.019233	S
	-0.00119536	-0.0210033	-0.0140545	-0.00701957	-0.0340536	-0.102142	-0.0425152	-0.0364539	-0.0375144	0.0185627	-0.01962	000040		-0.218625	-0.219682	-0.17871	-0.144657	-0.273753	-0.297009	-0.252679	2020	1.4183	12.8633	-6.858	-0.9318	56.3673	3.09872e+10	4.07562e+07	0.00652234	S
	-0.017479	-0.0436485	0.0114855	-0.0218185	0.0341793	0.0136229	0.0291596	0.00408809	-0.00566806	-0.013351	-0.0169471	000040		0.0412026	0.0109045	0.0769619	0.0427825	0.0650489	-0.0263767	0.0753819	2021	1.3174	13.0886	-7.9804	-1.5085	53.4554	2.62012e+10	3.04081e+07	0.0154914	S
	0.00193284	0.0347884	-0.0224678	-0.00903206	-0.0141997	0.00106671	0.00230605	-0.0246502	-0.00462899	-0.0347825	-0.0839361	000045		-0.0259064	-0.144625	-0.0108269	0.00337276	-0.0716059	-0.153603	-0.0401061	2019	2.9308	10.2256	-0.9634	-1.5129	25.1066	4.6192e+09	4.19518e+07	0.009216	C
	0.0285321	0.00925096	0.0200147	0.00421374	0.0438772	-0.0355304	-0.021354	-0.0249068	0.000297524	-0.00274184	-0.0165014	000045		-0.0814937	-0.100737	-0.0130072	-0.0568844	-0.013388	0.0051519	-0.0376165	2020	4.5856	8.5576	0.7716	0.1275	14.9354	4.5314e+09	5.31787e+07	0.00382222	C
	-0.0175623	-0.053904	0.0152607	-0.036609	0.0140579	0.0153792	0.0197717	0.006914	0.0325488	-0.0194311	0.0216407	000045		0.0746137	0.0768233	0.0492088	0.0351509	0.0673233	-0.00193339	0.0886716	2021	3.9666	13.9721	1.3567	1.0153	21.5358	4.96955e+09	6.7161e+07	0.00457426	C
	0.00494904	0.00496868	0.00186898	0.0152385	-0.00867524	0.00230368	-0.00685826	-0.00232232	0.000403475	0.00470213	-0.000660285	000046		-0.00647342	-0.00243157	-0.0132298	-0.00455458	0.00195884	0.0159184	-0.0151487	2016	2.0711	48.1616	20.6537	4.6421	87.189	1.18356e+11	36265300	0.00856819	K
	-0.0119417	-0.00742624	0.0189185	-0.00914277	-0.004115	0.0925406	-0.0438667	-0.0285466	0.0115849	0.0597862	0.0835447	000048		0.0317122	0.175043	0.0445589	0.0486739	0.037373	0.161336	0.0275972	2017	1.0599	17.6909	0.8236	1.0781	57.8484	1.95974e+09	2.3213e+07	0.12963	C
	0.0195096	-0.0216313	0.00954835	-0.00366092	0.000153745	0.0605657	0.0231081	-0.0273424	-0.0118079	0.00167822	-0.0157267	000048		0.0445236	0.0304751	0.0838276	0.0836739	0.0505648	0.0343946	0.0446773	2019	1.0527	42.8565	54.9298	13.2736	76.3554	5.1825e+09	2.52016e+07	0.12303	C
	0.00139977	0.00251805	-0.00833136	-0.0249628	0.0183203	0.056932	0.009074	-0.00177843	0.00846361	0.0145471	-0.00933145	000049		0.0726912	0.0779068	0.0843263	0.066006	0.0577173	0.0668507	0.0910115	2016	1.3832	8.919	27.528	9.6313	64.7971	3.40257e+09	1.41788e+08	0.00808212	C
	-0.0182829	-0.027031	0.0118922	-0.0165582	-0.0286891	-0.0518487	0.0263555	-0.00943105	-0.0171471	-0.00344317	0.00717396	000049		-0.0520713	-0.0483406	-0.0541823	-0.0254932	-0.0854264	-0.12701	-0.0807605	2017	1.2472	9.7084	24.4718	10.1426	70.8479	5.14579e+09	2.00962e+08	0.00748184	C
	0.0131626	-0.00398044	0.0101256	0.0107229	-0.021769	0.0998013	-0.014178	0.032238	-0.0164253	0.0541753	-0.0484006	000049		0.101436	0.107211	0.0638543	0.0856233	0.100515	0.115472	0.0796669	2019	1.2115	8.1983	25.4401	8.6193	74.3297	8822025314	3.06587e+08	0.0106551	C
	-0.0153018	0.0295333	-0.0357434	0.0394343	-0.0176912	0.0999842	-0.00716392	-0.0521717	-0.0373003	-0.0432174	-0.000825987	000049		0.00334827	-0.0406951	0.075129	0.0928203	-0.010652	-0.0404639	-0.014343	2020	1.3424	8.3611	25.4357	10.0639	67.3751	8.77016e+09	2.96336e+08	0.0180156	C
	-0.0531676	0.0172817	-0.00178769	0.0331293	-0.0320646	0.0280241	0.0761119	-0.00797811	-0.0841319	0.0200137	0.0076836	000049		0.012026	0.0397233	0.0720714	0.104136	0.011303	0.00311441	-0.0200386	2021	1.1896	8.6711	26.6397	10.4554	68.7771	9.03929e+09	3.50775e+08	0.011616	C
	-0.0186963	0.0251341	0.0117971	0.0460904	0.00426438	0.0346278	-0.0418317	0.0526612	-0.0226257	-0.000358764	0.0150438	000050		0.0228317	0.0375168	-0.00293945	-0.00720383	0.0849835	0.106106	0.0270961	2020	0.7054	16.8469	3.1468	2.7091	59.1951	6.5451e+10	1.85691e+09	0.0110103	C
	0.0239944	0.0158602	0.0184966	-0.013517	-0.0063812	0.0314828	-0.0230917	-0.0471332	0.0200249	0.0322633	-0.00633149	000055		-0.0187172	0.00721461	0.00200993	0.00839114	-0.0201187	0.0456676	-0.0250984	2016	1.225	14.8578	8.3989	3.7421	70.1165	4.46415e+09	1.052e+08	0.128295	C
	-0.0321941	0.00346975	0.0226064	0.00155742	0.00127606	0.0959696	0.0980769	0.0147657	0.0898568	-0.0470428	0.00496798	000055		0.298669	0.256594	0.195323	0.194047	0.324109	0.25331	0.299945	2017	1.6732	38.2671	37.8937	15.8201	66.0779	6.78705e+09	1.13321e+08	0.0629203	C
	0.00330432	0.00496357	0.0460309	-0.0176823	0.00240335	0.101755	0.105245	0.0937727	0.0983416	-0.000881511	0.042596	000055		0.399115	0.44083	0.209404	0.207001	0.429867	0.479849	0.401519	2018	1.4284	32.205	40.8482	20.6651	57.5245	7.62542e+09	1.12793e+08	0.14171	C
	0.00673518	-0.0122402	-0.0111524	0.0119776	0.0110265	0.000667967	0.0056176	-0.000199986	-0.0110817	0.00921313	0.00408933	000058		-0.00499611	0.00830635	0.0173121	0.00628557	0.00685563	0.0146531	0.0060304	2016	1.5102	16.6508	5.3525	5.5755	35.7337	2.61466e+09	659249	0.0108083	C
	-0.020841	0.00124228	-0.0462942	0.0195686	-0.035307	0.0350923	0.00672815	0.0296823	0.00114033	-0.00957622	-0.0149518	000058		0.0726431	0.0481151	0.00651348	0.0418204	0.0106104	-0.0335162	0.0373361	2021	1.5354	29.8402	1.3626	2.7018	57.4448	5.83098e+09	4.24561e+06	0.00327134	C
	0.0652115	0.0191356	-0.0134987	0.00447752	0.00509516	0.0206135	0.0480766	-0.0110823	-0.00584406	-0.00797719	0.0255549	000059		0.0517638	0.0693415	0.0737853	0.0686902	0.0478378	0.149763	0.0568589	2016	0.5236	15.8861	3.6329	3.0379	69.1936	2.99203e+10	7.12578e+07	0.0525167	C
	-0.00960771	-0.0359086	-0.0337277	0.000765608	-0.0559936	0.0489641	-8.00066e-06	-0.0139483	0.0494701	0.026625	0.00958052	000059		0.084478	0.120683	-0.00703746	0.0489561	-0.00447769	-0.0137885	0.0284844	2021	1.7207	12.3522	2.3908	2.7949	49.4189	2.78997e+10	1.12039e+08	0.0200902	C
	0.00974924	0.00830538	0.0066183	-0.0107369	0.0053465	0.0298456	-0.0189528	-0.020433	-0.0254323	-0.00123698	-0.00475462	000060		-0.0349724	-0.040964	0.0162393	0.0108928	-0.0337445	-0.0216815	-0.0296259	2016	0.9234	6.0061	3.0047	3.2214	50.3239	1.58828e+10	192228100	0.00781053	C
	-0.0048551	0.00401208	0.019693	0.0249836	0.0129107	-0.0287865	0.0301331	-0.0198872	0.0236076	-0.000939571	0.0192028	000060		0.00506701	0.0233303	0.0142573	0.00134664	0.0626542	0.0800745	0.0179777	2017	0.9643	11.1319	4.302	3.7466	51.5829	1.69691e+10	196115644	0.0443023	C
	-0.00164202	-0.000378301	-0.0195379	0.00160677	-0.00545149	0.00655939	-0.0213189	-0.010295	-0.0289232	-0.0737724	-0.0422289	000061		-0.0539777	-0.169979	-0.020211	-0.0147595	-0.0773603	-0.195382	-0.0594292	2019	0.5177	37.0658	0.8784	2.6868	65.3134	1.89997e+10	7.20073e+06	0.013989	F
	-0.00241174	0.00754378	-0.00816716	0.00172561	-0.00994117	0.0417546	-0.0206135	0.00793043	0.0154719	0.00203284	0.00959018	000062		0.0445434	0.0561665	0.0111999	0.0211411	0.0281607	0.0449158	0.0346023	2018	1.3895	16.2031	10.0807	8.5598	47.7586	8.5655e+09	4.74179e+07	0.0308725	L
	0.00339508	0.00782734	-0.00259386	0.032982	0.00432749	0.00576799	-0.0112654	0.00778341	0.0132572	0.0129471	-0.00822381	000063		0.0155432	0.0202665	-0.00116993	-0.00549742	0.0502588	0.0662045	0.0198707	2019	1.0388	32.9137	-25.6072	-4.9543	74.5184	129350749000	10905584000	0.0910985	C
	-0.0336684	-0.0195835	0.000738799	-0.0284989	0.00292499	-0.0249275	0.00952888	0.0280081	-0.0152354	-0.00648352	-0.0244615	000063		-0.00262589	-0.0335709	-0.0124736	-0.0153986	-0.027461	-0.111658	0.000299105	2021	1.438	31.6129	11.8124	3.6466	69.3813	150634906000	14797025000	0.0171955	C
	0.0125877	-0.0139932	0.010054	-0.000122896	-0.0104211	0.0316764	0.00256426	0.00765625	0.0369774	0.0116224	0.00594669	000065		0.0788744	0.0964435	0.0238196	0.0342407	0.0783844	0.094548	0.0684533	2016	1.294	7.7367	15.0725	3.9622	67.2985	6.61755e+09	1.09761e+08	0.0275148	E
	-0.0785836	-0.0288958	0.00153704	-0.100023	-0.0736652	0.0036716	-0.00295742	-0.0413105	-0.00329527	-0.00168477	0.04241	000066		-0.0438915	-0.00316634	-0.072951	0.000714185	-0.216042	-0.282796	-0.117557	2016	1.1411	9.1451	-1.3878	1.118	77.9422	3.94561e+10	1.46439e+09	0.00191775	C
	-0.00211115	-0.00598345	0.000690078	0.0185883	-0.0070372	0.0229532	-0.0148083	0.00996163	0.00022162	-0.0643512	0.0118176	000066		0.0183281	-0.0342055	0.00110767	0.00814487	0.0305693	-0.0300589	0.0112909	2017	1.2867	9.7982	1.2367	2.0388	76.7378	4.08609e+10	1.48541e+09	0.00782631	C
	-0.0107906	0.00527605	0.0104862	-0.00362673	0.0158088	0.049359	-0.0195679	-0.000754815	0.0373966	-0.0074618	-0.0100449	000066		0.0664329	0.0489263	0.0455999	0.0297911	0.0891012	0.0660801	0.0822418	2018	1.476	21.6691	12.304	2.9043	50.2777	1.52016e+10	6.01794e+08	0.0259157	C
	-0.0146015	0.000674395	-0.00599492	-0.00375271	-0.0455902	0.00923901	-0.00696091	-0.0126515	0.0274092	-0.0341854	-0.00228753	000068		0.0170358	-0.0194371	-0.0433121	0.0022781	-0.038302	-0.088702	-0.0285544	2017	1.5062	42.4144	1.6109	1.3921	39.0353	1.31372e+09	2.45399e+07	0.0152428	C
	-0.0128931	-0.0081321	-0.00318923	0.00559786	-0.00955447	-0.00150705	-0.0428761	-0.0927443	-0.0574079	0.0247369	0.00569221	000068		-0.194535	-0.164106	-0.0539376	-0.0443831	-0.201681	-0.192277	-0.20409	2019	0.6713	27.2818	-22.5292	-3.1223	72.8095	3.44369e+09	2.05826e+07	0.0410565	C
	-0.0300081	-0.00559205	-0.0100219	-0.047696	0.0352295	-0.0172268	0.0193345	0.00152418	0.0279488	0.00419173	-0.00342563	000068		0.0315807	0.0323468	0.0373372	0.0021077	0.0090923	-0.0257417	0.0668102	2021	1.3279	26.7757	-37.2657	-2.6442	79.0441	3.71382e+09	9.82404e+06	0.0204937	C
	-0.0259498	0.0088576	-0.00957122	0.00463306	-0.0596299	0.00300538	-0.00636582	-0.00545465	0.014162	0.0257794	-0.00934495	000070		0.00534689	0.0217814	-0.0629904	-0.00336044	-0.0592212	-0.0598789	-0.054283	2016	1.3015	18.249	7.0137	4.182	55.2956	4.04445e+09	1.11199e+08	0.0261428	C
	0.105142	0.104391	0.0936837	0.0975578	0.102528	-0.0228902	0.103447	-0.0203061	0.00526509	-0.072614	0.10264	000070		0.0655157	0.0955418	0.183085	0.0805568	0.359285	0.598845	0.168044	2018	1.2862	16.6403	14.2768	7.0946	61.0373	6.08709e+09	2.4304e+08	0.00327279	C
	-0.00443508	-0.00107837	-0.00871064	0.0142131	-0.0095217	0.014303	-0.00656406	-0.0104605	-0.00985494	0.00863516	-0.025878	000078		-0.0125765	-0.0298193	-0.00178273	0.00773897	-0.0165957	-0.039352	-0.0220982	2017	1.348	14.8733	11.67	5.4734	64.7212	1.66615e+10	5.06639e+07	0.0187021	C
	-0.0155614	-0.0218906	-0.027412	0.00487667	-0.00743608	0.023194	0.00972856	0.0150888	0.00250439	0.000122415	-0.0160626	000078		0.0505158	0.0345757	0.0254865	0.0329226	0.0205444	-0.0328477	0.0430797	2021	1.0552	11.6116	-4.756	2.7895	81.1438	3.97205e+10	5.04956e+07	0.00908929	C
	-0.00697266	-0.00335125	-4.28145e-05	0.0440232	0.0060447	-0.0362252	-0.0024513	-0.00750636	-0.0129579	0.00386629	-0.00358424	000090		-0.0591407	-0.0588587	-0.0326318	-0.0386765	-0.00911559	-0.0191575	-0.053096	2019	1.6945	21.6489	10.2591	4.5182	72.4716	3.17412e+10	3.20237e+07	0.0123033	E
	-0.0175659	-0.0101294	0.00473554	-0.00427017	-0.0180702	0.0386386	0.0486059	0.00368911	0.0261877	0.0137941	-0.00172442	000090		0.117121	0.129191	0.0691743	0.0872445	0.0995165	0.0838908	0.0990511	2021	1.5009	23.8188	14.466	5.3071	77.4743	4.89986e+10	142639375	0.00905788	E
	0.0374402	-0.00964975	-0.00793209	0.0097614	0.0106764	0.00279734	-0.0302372	-0.00848574	0.000367995	-0.00599309	-0.0113911	000100		-0.0355577	-0.0529418	-0.0167635	-0.0274399	-0.0230519	-0.0126457	-0.0248812	2017	1.1282	16.9088	6.8212	3.007	68.9087	147136786000	4265841901	0.00746156	C
	-0.00381981	0.0115223	-0.000543419	0.0173621	0.0107156	0.0313523	0.0134715	-0.00256891	0.0241878	0.0688303	-0.0117496	000100		0.0664427	0.123523	0.0555394	0.0448238	0.0939771	0.15876	0.0771583	2018	1.1086	20.536	10.1478	3.9709	66.2227	160293984000	4721201060	0.00521292	C
	0.0233517	-0.0150663	0.00845816	0.0171177	0.0506555	0.0943671	0.0760352	-0.0105286	0.0240552	0.0784415	-0.0975395	000100		0.183929	0.164831	0.221058	0.170402	0.26016	0.249348	0.234584	2020	1.1184	11.4715	8.6386	3.1389	61.2465	164844885000	5464281132	0.0103869	C
	-0.0023338	-0.0145373	-0.0316405	0.0026919	-0.0314211	0.00751948	0.0206353	0.0162663	0.00495059	0.00137798	-0.0110245	000100		0.0493717	0.0397252	-0.00326632	0.0281548	-0.0109981	-0.0375156	0.0179506	2021	0.925	13.6089	13.6661	3.7491	65.0817	257908279000	6543368860	0.0223407	C
	0.0190064	-0.0057141	-0.00689742	-0.011766	-0.100291	-0.10102	0.0235178	-0.0624911	-0.015414	0.0347238	0.0363442	000150		-0.155408	-0.0843396	-0.177794	-0.0775025	-0.274362	-0.190002	-0.255699	2018	0.7119	31.5223	7.4214	4.9321	68.845	7.62029e+09	5.55088e+06	0.00697782	K
	-0.0311058	-0.00150167	-0.02303	0.00614623	-0.0255827	-0.046215	0.00156032	-0.0173903	0.042355	0.0246237	0.0254245	000151		-0.0196899	0.0303583	-0.0702374	-0.0446547	-0.0621564	-0.0447157	-0.0452727	2021	1.1716	3.8692	-36.6674	-14.2026	64.677	1.80495e+09	5.30302e+07	0.150353	O
	0.0284505	0.00237794	-0.0205311	-0.0275915	0.00758992	0.00625383	0.0017362	0.012882	-0.0611852	-0.0801033	0.0950009	000156		-0.0403131	-0.0254156	0.0155799	0.00799003	-0.0808459	-0.0351199	-0.0327232	2019	3.2545	40.6947	6.1192	3.6786	27.721	1.47732e+10	1.13601e+08	5.4951e-05	C
	-0.010863	-0.0134495	-0.00298871	0.021698	0.0221369	-0.0296532	0.0486745	-0.000649271	-0.0291725	-0.00867493	-0.0122549	000156		-0.0108005	-0.0317304	0.0411582	0.0190213	0.0300457	-0.0151967	0.0113365	2020	2.9215	37.0276	5.955	3.4858	30.0245	1.57236e+10	1.15349e+08	0.00503404	C
	-0.00746039	0.0036897	-0.00379371	0.00225716	-0.00950831	0.035245	0.00865608	0.00196824	-0.0171926	-0.0134076	-0.0112899	000156		0.0286766	0.00397911	0.0343927	0.043901	0.0176318	-0.0108364	0.0191683	2021	1.5781	32.5933	6.8747	3.9421	40.751	2.34405e+10	1.90638e+08	0.00324507	C
	-0.00556176	0.00989155	-0.00905685	-0.0100298	-0.00930001	0.00224025	-0.0174854	0.0028333	0.0116957	-0.0115664	0.0102567	000157		-0.00071615	-0.00202576	-0.0245452	-0.0152452	-0.0291028	-0.0260827	-0.0100162	2017	2.5621	23.8623	-2.4331	0.3973	57.6009	8.9141e+10	8.98738e+08	0.0256189	C
	0.0135582	-0.00564233	0.00797065	0.0060676	-0.0108778	0.0178353	0.00289002	0.00973245	-0.0121462	0.00370726	-0.00371531	000157		0.0183115	0.0183035	0.00984754	0.0207253	0.021472	0.0293798	0.00743376	2018	2.5354	21.35	3.5808	2.859	54.0256	8.31491e+10	8.73865e+08	0.00863601	C
	0.0100685	0.0023567	-0.00767035	-0.000346452	-0.010656	0.0119791	0.0314672	-0.00530678	-0.0418817	0.0141151	-0.045217	000157		-0.00374218	-0.0348442	0.0327903	0.0434463	-0.022415	-0.0410918	-0.0143982	2019	1.7757	27.0885	5.3309	4.4915	58.5172	9.34567e+10	1.08024e+09	0.0254679	C
	-0.0919967	0.0306403	-0.00812792	-0.0294577	-0.00471653	0.0232045	0.00632172	0.0415773	-0.0480387	0.0498936	-0.0176214	000157		0.0230649	0.0553372	0.0248097	0.0295263	-0.0192373	-0.0483215	0.0183484	2020	1.8269	30.0013	11.3449	6.9528	57.0609	9.2068e+10	2.09162e+09	0.0312654	C
	-0.0360808	-0.0479473	-0.0165691	-0.00384126	0.00808724	0.0150787	-0.0290066	-0.0191139	-0.0154974	-0.0131439	-0.0241207	000158		-0.0485392	-0.0858038	-0.00584064	-0.0139279	-0.0608623	-0.182155	-0.0404519	2020	1.1774	8.5406	1.6854	2.4053	58.1776	1.41564e+10	2.55694e+08	0.000628634	C
	-0.0129	0.0198691	0.100851	-0.0298654	-0.0226112	-0.0547891	-0.0242608	-0.0442235	-0.0419984	0.00535828	-0.0133801	000159		-0.165272	-0.173294	-0.101661	-0.0790499	-0.116898	-0.11795	-0.187883	2020	2.8443	8.2201	1.3993	1.7096	22.4618	2.81708e+09	1.71791e+07	0.0176012	C
	-0.00375431	-0.0109121	-0.011144	0.00254925	-0.00525914	0.0133637	-0.00478151	-0.00988858	-0.0499609	0.0116048	0.0483895	000301		-0.0512673	0.00872696	0.00332304	0.00858219	-0.0651212	-0.0197933	-0.0565265	2019	1.0399	13.8039	10.2395	9.787	40.7513	2.18692e+10	7.03715e+08	0.0290219	C
	-0.0648254	0.00368262	0.0063909	-0.012637	-0.000450011	0.0698547	0.00359072	-0.0355095	-0.0168717	0.0245276	-0.0351631	000301		0.0210643	0.0104287	0.0729954	0.0734454	0.0143682	-0.0574102	0.0206143	2021	1.1076	5.9543	2.0044	1.8316	64.172	6.29336e+10	5.78573e+08	0.0601212	C
	-0.00274175	0.0551725	0.00921381	0.0113599	-0.00642482	0.0326004	0.0060444	-0.00274641	0.0242557	-0.00168764	-0.0127641	000333		0.060154	0.0457023	0.03222	0.0386448	0.0743029	0.112282	0.0537292	2018	1.4259	25.0306	25.6312	10.3548	66.5768	248106858000	8500000000	0.0121722	C
	-0.00202726	-0.0174548	0.0228942	-0.00337007	-0.0137949	0.0239932	0.0296778	-0.00316745	0.0168444	0.0137116	0.00537664	000338		0.067348	0.0864362	0.0398761	0.053671	0.0730772	0.0726835	0.0535531	2016	1.4485	23.0057	4.3322	2.8624	63.6761	1.14873e+11	3.25079e+09	0.00813437	C
	-0.0018164	0.0337294	-0.00176464	0.0348527	0.00116002	0.0193963	-0.00336036	-0.00928418	0.0238446	-0.00630278	-0.00232866	000338		0.0305964	0.0219649	0.0171959	0.0160359	0.0648445	0.088126	0.0317564	2018	1.2786	21.8393	20.3301	6.1987	70.2829	1.89638e+11	5.64657e+09	0.00718038	C
	0.0283066	-0.00343255	0.0157911	-0.0220006	-0.0276351	0.0391167	0.00664533	0.0262879	-0.0261739	-0.0794311	-0.0360479	000400		0.045876	-0.0696031	0.0181269	0.045762	0.0120314	-0.0785737	0.0182408	2019	1.9758	17.4145	2.6047	2.4368	42.6969	1.45769e+10	5.08739e+08	0.0147726	C
	0.00637368	-0.0191945	-0.00687857	-0.000516398	-0.0608415	0.0137263	0.00893134	-0.0244706	-0.0341178	0.020499	-0.00225489	000400		-0.0359308	-0.0176866	-0.0381838	0.0226576	-0.104167	-0.0987438	-0.0967722	2020	2.152	18.0408	5.367	3.7715	42.498	1.50896e+10	5.36419e+08	0.0173937	C
	0.0217562	-3.24554e-05	0.00172574	-0.0268122	0.0168285	-0.0320942	-0.0176358	-0.000208513	0.0241762	0.0219035	0.0211722	000401		-0.0257623	0.0173134	-0.0329015	-0.04973	-0.0340202	0.0307792	-0.00893381	2016	0.4259	15.3239	-15.697	-0.8129	72.5467	4.12812e+10	6.10056e+06	0.0427608	C
	-0.0180619	-0.0531649	-0.0150322	0.101154	0.0123371	-0.066114	0.00093172	-0.0141483	-0.0135817	-0.0112586	0.00284701	000401		-0.0929122	-0.101324	-0.0528452	-0.0651823	0.00554695	-0.0740915	-0.0805752	2017	0.5158	24.1735	0.5276	3.4502	73.0765	4.148e+10	6.4874e+06	0.0015939	C
	-0.0511569	0.0168408	0.019356	0.0186836	-0.0133423	0.0325177	0.0617851	0.00903187	0.016118	-0.0398039	-0.000302446	000401		0.119453	0.0793463	0.0809605	0.0943029	0.14415	0.0697276	0.10611	2018	0.5064	29.8273	1.1003	3.713	72.5263	4.10343e+10	6.94639e+06	0.0240462	C
	0.0382131	0.0220454	-0.0104852	-0.00580158	-0.0130522	0.0134472	-0.0311673	0.0146529	0.0087715	-0.00261124	-0.00111621	000401		0.00570427	0.00197682	-0.0307723	-0.0177201	-0.0236347	0.0328964	-0.00734797	2019	0.8016	30.6358	12.0306	9.0826	61.5594	6.19933e+10	4.49509e+07	0.0133834	C
	0.00985083	0.0193098	-0.0124369	-0.0159633	0.0183594	0.00105534	-0.00736274	-0.0167698	-0.00946197	0.000953796	-0.00198148	000401		-0.0325392	-0.0335669	0.012052	-0.0063074	-0.04258	-0.0144471	-0.0141798	2020	0.7768	37.0692	18.0456	12.0953	52.5172	6.07335e+10	7.18791e+07	0.0027894	C
	0.0496034	-0.00196468	0.030049	-0.0137058	0.00133971	0.0162135	-0.0201116	-0.0148693	-0.00975887	-0.0099796	0.0327695	000403		-0.0285263	-0.00573636	-0.00255844	-0.00389815	-0.0108434	0.0595853	-0.0271866	2018	0.9842	56.9813	3.8927	5.6332	58.9444	1.32058e+09	2.93899e+07	0.052742	C
	0.0273735	0.000210544	0.0472476	-0.0114896	0.0190291	-0.0218637	-0.0210664	-0.0108772	0.0574948	-0.0279418	0.0210869	000403		0.00368744	-0.0031675	-0.023901	-0.0429302	0.0584746	0.0792037	0.0227166	2019	1.1273	53.3255	13.409	9.3322	52.9828	1.31756e+09	2.85884e+07	0.0637392	C
	-0.00914605	-0.00774137	-0.0325011	0.006472	0.00200286	0.0215075	-0.00569663	0.0329605	0.00393201	-0.029971	-0.0201568	000403		0.0527034	0.00257557	0.0178137	0.0158109	0.0286772	-0.038338	0.0547063	2021	1.3633	48.82	21.0661	14.9233	41.4924	1.65262e+09	2.57498e+07	0.155287	C
	-0.0059166	0.00488146	-0.0309761	0.00119379	0.0154739	0.027706	0.0157049	-0.0410937	-0.00663	-0.0214521	-0.0217764	000404		-0.00431278	-0.0475414	0.0588849	0.0434109	-0.0186212	-0.0628849	0.0111611	2020	1.4294	10.6596	0.9552	0.9503	58.4174	1.02484e+10	3.17518e+08	0.0087207	C
	-0.00720679	-0.0426637	0.00347409	-0.022603	0.0305586	0.0450374	0.0386175	0.00517493	-0.00388921	-0.0059914	-0.00729145	000404		0.0849406	0.0716578	0.114214	0.0836549	0.0963703	0.033217	0.115499	2021	1.3561	11.4461	3.5535	-4144.79	59.6269	1.09384e+10	3.96296e+08	0.00584776	C
	-0.00339971	-0.0148792	-0.000504122	-0.00323837	-0.00464253	-0.00464572	-0.03173	-0.0896686	0.0114096	-0.0453557	-0.0273388	000407		-0.114635	-0.187329	-0.0410183	-0.0363758	-0.12302	-0.213993	-0.119277	2017	1.1227	12.9726	-14.9567	-4.8724	41.451	4.30256e+09	1.66684e+07	0.0633782	C
	0.00412998	-0.00414702	0.00625243	-0.00830246	-0.00607731	0.0184695	-0.00553018	0.0105564	-0.00402487	-0.00510825	-0.00883589	000407		0.0194709	0.00552677	0.00686205	0.0129394	0.0113436	-0.00261761	0.0133936	2018	0.8646	14.8147	2.9032	4.5187	46.5132	5.04511e+09	2.11586e+07	0.00926096	C
[truncated: 6,058 more rows]

## Sheet: negative AR
AR	-5	-4	-3	-2	-1	0	1	2	3	4	5	Securities code	CAR	（0，3）	（0，5）	（-1，1）	（0，1）	（-3，3）	（-5，5）	（-1，3）	year	current_ratio	grossprofit_margin	roe	roa	debt_to_assets	total_assets	rd_exp	UE	Indus
[truncated: 3,079 more rows]
